# Supplementary material for: Genetic control of sweetness and acidity in blackberry
Source: Front Plant Sci. 2025 Jul 25;16:1569492. doi: 10.3389/fpls.2025.1569492 (PMC12331689; doi:10.3389/fpls.2025.1569492)
Supplement: Supplementary Table 1 — Number of replicates of each blackberry genotype harvested at the University of Arkansas System Fruit Research Station in Clarksville, AR during 2019, 2020, and 2021. Normalized best linear unbiased estimates (BLUEs) for soluble solids content (SSC) and pH were calculated from data obtained in all three years, while titratable acidity (TA) BLUEs were calculated from samples collected in 2019 and 2020. Predicted genotypes for the two SNPs most strongly associated with pH and TA at 4,448,123 and 4,448,155 bp on chromosome Ra05 are also provided. [file Table1.xlsx]

## Sheet: SupplementaryTable1
Supplementary Table 1. Number of replicates of each blackberry genotype harvested at the University of Arkansas System Fruit Research Station in Clarksville, AR during 2019, 2020, and 2021. Normalized best linear unbiased estimates (BLUEs) for soluble solids content (SSC) and pH were calculated from data obtained in all three years, while titratable acidity (TA) BLUEs were calculated from samples…
Genotype	2019 replicates	2020 replicates	2021 replicates	Total replicates	SSC 2019	pH 2019	TA 2019	SSC 2020	pH 2020	TA 2020	SSC 2021	pH 2021	Overall SSC (%)	Overall pH	Overall TA (% citric)	4,448,123 bp	4,448,155 bp
Comanche	1	1	2	4	7.39672	3.53763	1.04042	7.57315	3.62973	1.10939	7.35934	3.44606	7.44441	3.50073	1.07502	TTTT	CCCC
Cherokee	2	1	2	5	10.4084	3.8076	0.770093	8.66761	3.84217	0.994026	8.10934	3.85606	9.19346	3.83002	0.847872	TTTT	CCCC
Cheyenne	1	2	---	3	8.99672	3.63763	0.846018	9.27038	4.13595	0.669057	---	---	8.9952	3.91447	0.741605	TTTT	CCCC
Shawnee	2	2	2	6	8.4584	3.5126	1.05894	9.57038	3.54595	1.04046	8.05934	3.60106	8.69331	3.5347	1.05079	TTTT	CCCC
Choctaw	2	1	2	5	7.5084	3.9426	0.811493	8.06761	3.47217	1.19623	8.95934	3.77606	8.26373	3.77233	0.949604	TTTT	CCCC
Navaho	1	2	2	5	10.2748	3.52383	0.762416	11.6348	3.53971	0.956956	11.5425	3.43777	11.2277	3.47764	0.896665	TTTT	CCCC
Kiowa	2	2	2	6	9.5584	3.3826	1.35634	7.22038	3.48095	1.01751	8.20775	3.30102	8.31857	3.37464	1.18801	TTTT	CCCC
Arapaho	2	2	---	4	9.0584	3.3826	0.923143	10.8704	3.74095	0.756457	---	---	9.88711	3.5416	0.840885	TTTT	CCCC
Chickasaw	2	---	---	2	8.3084	3.4526	1.14209	---	---	---	---	---	8.56744	3.5168	1.11689	TTTT	CCCC
S1	2	2	2	6	9.5584	3.5726	0.863793	13.5204	3.88595	0.940957	11.0093	3.70106	11.36	3.70137	0.90346	TTTT	CCCC
Apache	2	1	2	5	10.0068	3.39124	1.143	9.99654	3.4497	1.14602	11.7778	3.65838	10.6586	3.51809	1.13921	TTTT	CCCC
Ouachita	2	2	2	6	12.9678	3.50314	0.919554	12.0679	3.36406	0.950325	10.8078	3.48602	12.0048	3.44195	0.939524	TTTT	CCCC
S2	2	1	2	5	10.9178	3.43814	0.903454	11.4731	3.73973	0.872188	11.0078	3.45602	11.1327	3.51242	0.882719	CTTT	TCCC
Natchez	2	2	2	6	9.82035	3.28609	1.03893	8.36515	3.41029	0.870144	10.3093	3.47606	9.49124	3.3721	0.956391	TTTT	CCCC
S3	2	2	2	6	10.1678	3.78814	0.529104	11.8704	3.96095	0.599107	9.00775	3.80102	10.3404	3.83567	0.561754	CTTT	TCCC
Stella	2	2	2	6	13.1795	3.68311	0.491029	11.0152	3.97029	0.531844	10.9093	3.71106	11.7767	3.77326	0.516991	CTTT	TCCC
S4	2	2	2	6	8.81779	3.42314	1.34515	9.47038	3.45095	1.46481	11.1925	3.41277	9.81632	3.42304	1.40263	TTTT	CCCC
Osage	2	2	2	6	10.7678	3.71814	0.672304	11.8652	4.05529	0.461694	10.2935	3.98392	11.1428	3.8941	0.570562	TTTT	CCCC
S5	2	2	2	6	11.3568	3.48624	1.36945	9.58485	3.22471	1.52891	8.8925	3.26277	9.93068	3.3186	1.45125	TTTT	CCCC
S6	2	2	2	6	10.9178	3.22814	1.0646	8.96792	3.32906	1.11983	9.6925	3.39777	9.91405	3.31765	1.0968	TTTT	CCCC
S7	2	1	2	5	11.4084	3.5476	0.706593	11.0676	3.60217	0.966426	11.4236	3.54316	11.3961	3.5556	0.797842	TTTT	CCCC
Sweet-Ark® Caddo	2	2	2	6	11.4678	3.41814	0.809454	11.3152	3.74029	0.734894	10.5783	3.44067	11.1866	3.52923	0.775737	TTTT	CCCC
S8	2	2	2	6	13.0203	3.52109	0.82058	12.0652	3.47529	0.769044	10.9093	3.57606	11.9912	3.50543	0.796666	TTTT	CCCC
S9	2	2	2	6	10.2795	3.65811	0.698329	12.4204	4.06595	0.391007	10.7593	3.79606	11.1594	3.82127	0.544307	CTTT	TCCC
S10	2	2	2	6	11.2295	3.79811	0.568079	11.4652	4.22029	0.255994	12.0093	4.04106	11.6433	4.00493	0.417591	CTTT	TCCC
S11	2	2	2	6	11.7178	3.23314	0.953804	7.71515	3.60029	0.499894	10.6093	3.34606	10.0824	3.37771	0.730412	TTTT	CCCC
S12	2	2	2	6	9.71779	3.52814	0.852854	10.1179	3.89406	0.852675	11.1078	3.71602	10.3714	3.70362	0.857349	TTTT	CCCC
S13	2	2	2	6	13.8795	3.67811	0.586079	12.4652	3.74529	0.530694	11.9093	3.55106	12.8267	3.64326	0.563941	TTTT	CCCC
S14	2	2	2	6	12.8584	3.7426	0.664243	12.2204	3.83595	0.946407	11.9078	3.68102	12.3186	3.73964	0.80641	TTTT	CCCC
S15	2	2	2	6	10.7068	3.37624	1.143	11.3848	3.64971	0.694856	10.7578	3.39602	10.9381	3.45957	0.920998	TTTT	CCCC
S16	2	2	2	6	9.22947	3.24811	1.10938	10.6704	3.65095	0.721857	10.0093	3.62606	9.97602	3.4896	0.915257	TTTT	CCCC
S17	2	---	---	2	10.7568	3.50124	1.03015	---	---	---	---	---	11.0115	3.54237	1.00625	TTTT	CCCC
S18	2	2	2	6	12.9295	3.52311	0.688529	11.8679	3.56906	0.736825	12.6593	3.60606	12.5571	3.55256	0.719252	TTTT	CCCC
S19	2	2	2	6	11.3678	3.51814	0.852854	9.78485	3.62971	0.752356	8.90775	3.69102	10.0119	3.6054	0.800588	TTTT	CCCC
S20	2	2	2	6	11.1203	3.43109	0.72668	8.66792	3.55406	0.713225	10.6593	3.95106	10.1383	3.62806	0.722828	CTTT	TCCC
S21	2	2	2	6	8.16779	3.93814	0.486454	9.53485	4.06971	0.456856	7.35775	3.98102	8.34519	3.98874	0.469638	CTTT	TCCC
S22	2	2	4	8	11.4203	3.56109	0.65663	11.4652	3.77029	0.593044	10.0938	3.53836	10.7698	3.5855	0.626691	TTTT	CCCC
S23	2	2	---	4	10.5678	3.40314	0.985254	12.0652	3.69529	0.845894	---	---	11.3458	3.53362	0.919137	TTTT	CCCC
S24	2	2	2	6	10.3678	3.33314	1.0241	10.2679	3.46906	0.925375	10.2593	3.47606	10.3628	3.41201	0.979324	TTTT	CCCC
Sweet-Ark® Ponca	2	2	2	6	12.1203	3.67609	0.69623	13.3204	3.82595	0.599057	12.0093	3.79106	12.4073	3.74178	0.643583	TTTT	CCCC
S25	2	2	2	6	10.9295	3.47811	0.732079	13.2152	4.26029	0.268444	10.8593	3.83106	11.7433	3.84159	0.505816	CTTT	TCCC
S26	2	---	---	2	9.7584	3.9476	0.428693	---	---	---	---	---	10.0174	4.0118	0.403493	CTTT	TCCC
S27	1	2	4	7	11.6967	3.74763	0.508318	10.5652	3.36029	0.977544	8.9938	3.76086	9.88609	3.65149	0.815032	TTTT	CCCC
S28	1	2	---	3	---	---	---	9.23485	3.57471	0.694706	---	---	8.82124	3.4906	0.722746	TTTT	CCCC
S29	2	---	---	2	12.0002	3.33581	0.950091	---	---	---	---	---	12.259	3.38783	0.946434	TTTT	CCCC
S30	2	2	---	4	10.2857	3.47573	0.798017	10.6348	3.54971	0.688256	---	---	10.3673	3.49163	0.746651	TTTT	CCCC
S31	2	---	---	2	7.6584	3.2676	1.33019	---	---	---	---	---	7.91744	3.3318	1.30499	TTTT	CCCC
S32	2	2	2	6	8.4084	3.6326	0.835393	12.5704	3.77595	0.821857	10.7078	3.73602	10.5519	3.70131	0.82971	TTTT	CCCC
S33	2	2	2	6	9.21779	3.48314	0.983754	11.8204	3.68095	0.924207	11.3925	3.50777	10.7997	3.55137	0.951629	CTTT	TCCC
S34	2	2	---	4	8.2584	3.6126	0.665493	10.0204	4.03595	0.684857	---	---	9.06211	3.8041	0.67626	CTTT	TCCC
S35	2	2	---	4	11.3584	3.4876	0.735643	11.1204	3.48595	0.991157	---	---	11.1621	3.4666	0.864485	TTTT	CCCC
S36	2	1	2	5	9.5084	3.3626	0.978443	10.2676	3.57217	1.02233	10.0593	3.49106	9.95945	3.45396	0.988666	TTTT	CCCC
S37	2	---	---	2	10.3084	3.5626	0.739743	---	---	---	---	---	10.5674	3.6268	0.714543	CTTT	TCCC
S38	2	2	2	6	10.2203	3.40109	0.89283	8.21515	3.73029	0.630094	9.74396	3.61595	9.33843	3.55884	0.763316	TTTT	CCCC
S39	2	2	2	6	13.1203	3.85109	0.64133	11.2652	3.87529	0.449794	12.1093	3.95106	12.1579	3.87377	0.547416	CTTT	TCCC
S40	2	---	---	2	8.4584	4.0276	0.560243	---	---	---	---	---	8.71744	4.0918	0.535043	CTTT	TCCC
S41	2	---	---	2	11.7084	3.3726	1.16289	---	---	---	---	---	11.9674	3.4368	1.13769	TTTT	CCCC
S42	2	---	---	2	10.4584	3.4076	0.818043	---	---	---	---	---	10.7174	3.4718	0.792843	TTTT	CCCC
S43	2	1	2	5	11.8584	3.5676	0.852243	12.9676	3.76217	0.876126	13.2236	3.76816	12.6948	3.68614	0.854962	TTTT	CCCC
S44	2	1	1	4	10.9084	3.5476	0.766343	11.8676	3.83217	0.595926	10.922	3.56813	11.2085	3.63085	0.69616	TTTT	CCCC
S45	2	---	---	2	9.9084	3.5876	0.994793	---	---	---	---	---	10.1674	3.6518	0.969593	TTTT	CCCC
S46	2	2	2	6	12.4584	3.8276	0.580293	12.7204	3.84095	0.805407	11.1593	3.65606	12.11	3.75637	0.693935	CTTT	TCCC
S47	1	1	---	2	13.0967	3.45763	0.992418	14.1731	3.69973	0.703588	---	---	13.5414	3.55972	0.848118	TTTT	CCCC
S48	2	2	2	6	10.6678	3.27814	1.0847	13.0652	3.54029	0.971494	10.1578	3.65102	11.3577	3.47932	1.03166	TTTT	CCCC
S49	1	---	---	1	9.22008	3.59756	0.813567	---	---	---	---	---	9.50016	3.66343	0.79235	CTTT	TCCC
S50	2	1	1	4	10.5112	3.62771	0.749142	12.9676	3.81217	1.00623	9.52199	4.27813	10.9486	3.85321	0.847714	CTTT	TCCC
S51	1	1	2	4	12.044	3.47454	0.813442	9.7627	3.7184	0.576062	10.5093	3.64606	10.7427	3.60359	0.700387	CTTT	TCCC
S52	1	1	2	4	8.49672	3.21763	1.21092	10.0731	3.32973	1.20729	9.44396	3.44095	9.31008	3.32951	1.20922	TTTT	CCCC
S53	2	1	2	5	9.98573	3.32573	0.964467	11.3676	3.51217	1.22193	12.7593	3.61606	11.4264	3.46697	1.05744	TTTT	CCCC
S54	2	2	2	6	10.7584	3.4626	0.829893	11.3704	3.63095	0.746807	11.0093	3.62106	11.0433	3.55303	0.789435	TTTT	CCCC
S55	2	2	2	6	10.6703	3.26109	1.06053	8.96515	3.32029	0.928044	10.4093	3.37106	10.0079	3.29877	0.996141	TTTT	CCCC
S56	2	2	2	6	12.6703	3.45109	1.02683	11.7652	3.77529	0.734544	11.9093	3.69106	12.1079	3.62043	0.882541	TTTT	CCCC
S57	2	1	2	5	11.9084	3.6726	0.980493	11.2676	3.59217	0.954426	11.0093	3.54106	11.4831	3.59966	0.964471	TTTT	CCCC
S58	2	2	2	6	11.0084	3.4826	0.910293	12.7704	3.61095	1.04361	10.7593	3.52106	11.51	3.5197	0.978035	TTTT	CCCC
S59	2	1	2	5	10.9584	3.7676	0.628543	15.2676	4.02217	0.495226	11.9093	3.80606	12.3604	3.83325	0.57228	TTTT	CCCC
S60	2	2	2	6	12.8584	3.5176	0.736043	13.6652	3.74529	0.714794	11.9593	3.81106	12.894	3.67669	0.732419	TTTT	CCCC
S61	2	---	---	2	10.0584	3.7276	0.779043	---	---	---	---	---	10.3174	3.7918	0.753843	TTTT	CCCC
S62	2	1	2	5	9.7568	3.60124	0.766553	11.6731	4.09973	0.616588	10.6593	3.84606	10.5968	3.79293	0.706387	CTTT	TCCC
S63	2	2	---	4	8.9584	3.7576	0.630343	8.92038	3.99095	0.605907	---	---	8.86211	3.8541	0.61921	CTTT	TCCC
S64	2	---	---	2	11.5857	3.50073	0.977717	---	---	---	---	---	11.8133	3.54266	0.956706	TTTT	CCCC
S65	2	2	2	6	11.8178	3.70814	0.950154	12.2179	4.02906	0.507175	11.8093	3.78106	12.0128	3.82534	0.733249	TTTT	CCCC
S66	2	2	2	6	10.3678	3.50314	0.795704	12.7204	3.80095	0.799207	10.8078	3.58102	11.2904	3.614	0.795104	TTTT	CCCC
S67	2	---	---	2	11.0568	3.74124	0.683003	---	---	---	---	---	11.3115	3.78237	0.6591	CTTT	TCCC
S68	2	2	2	6	11.8295	3.40811	0.800329	12.9679	3.57406	0.816325	9.45775	3.59602	11.4823	3.5175	0.814902	TTTT	CCCC
S69	2	---	2	4	9.86779	3.57314	0.830504	---	---	---	11.4783	3.51567	10.8755	3.58516	0.79843	CTTT	TCCC
S70	2	2	2	6	9.4584	3.5826	0.948193	11.6704	3.86095	0.615457	9.69396	3.60595	10.2238	3.65977	0.78291	TTTT	CCCC
S71	2	2	---	4	9.66779	3.50314	0.828054	9.57038	3.69095	0.820257	---	---	9.54481	3.57563	0.821804	CTTT	TCCC
S72	2	2	---	4	10.4678	3.94314	0.547254	11.4704	4.23095	0.552857	---	---	10.8948	4.06563	0.547704	TTTT	CCCC
S73	2	2	---	4	11.9084	3.5076	0.921843	14.1204	3.91595	0.569607	---	---	12.9371	3.6916	0.74681	TTTT	CCCC
S74	2	2	2	6	10.2084	3.8126	0.622543	10.9704	3.93595	0.731007	9.44396	3.62595	10.1572	3.76811	0.67786	TTTT	CCCC
S75	2	2	2	6	12.1068	3.53124	0.980053	12.0348	3.49971	1.02341	10.3283	3.31567	11.4836	3.44114	1.0038	TTTT	CCCC
S77	2	---	---	2	10.5678	3.51314	1.08615	---	---	---	---	---	10.8328	3.57488	1.05408	TTTT	CCCC
S78	2	2	2	6	11.1795	3.86811	0.582179	16.5204	4.13095	0.660607	11.9078	3.99102	13.2013	3.98288	0.621032	TTTT	CCCC
S79	---	1	1	2	---	---	---	10.7676	4.25217	0.454026	12.763	4.18742	11.6308	4.18803	0.479353	CTTT	TCCC
S81	2	2	---	4	9.56779	3.57814	0.708654	9.62038	4.04095	0.540607	---	---	9.51981	3.78813	0.622279	CTTT	TCCC
S82	2	---	---	2	10.9084	3.3576	1.08169	---	---	---	---	---	11.1674	3.4218	1.05649	TTTT	CCCC
S83	2	2	2	6	10.8678	3.69314	0.692154	12.2348	3.57471	0.916256	12.2783	3.84567	11.7908	3.70364	0.802188	CTTT	TCCC
S84	2	2	2	6	11.4178	3.53314	0.825504	14.3204	3.79595	0.846707	10.5283	3.80567	12.0859	3.70391	0.833754	TTTT	CCCC
S85	2	2	2	6	7.76779	3.62314	0.813004	13.1704	3.70095	0.765057	12.3578	3.57602	11.0904	3.619	0.786679	TTTT	CCCC
S86	2	2	2	6	9.1568	3.76124	0.658503	10.6848	3.78971	0.722506	10.2425	3.67277	10.014	3.73527	0.692573	CTTT	TCCC
S87	2	---	---	2	10.9678	3.50814	1.165	---	---	---	---	---	11.2328	3.56988	1.13293	TTTT	CCCC
S88	2	2	2	6	11.1678	3.54814	0.817404	11.3179	3.77906	0.599275	10.2593	3.66606	10.9795	3.65034	0.712924	TTTT	CCCC
S89	2	2	2	6	10.6678	3.66814	0.831654	10.4179	3.92406	0.490025	9.35775	4.07602	10.2048	3.88029	0.665424	CTTT	TCCC
S90	2	2	2	6	11.4178	3.62314	0.934354	13.8204	4.05095	0.871207	12.8783	3.63067	12.7026	3.76057	0.900429	TTTT	CCCC
S91	2	2	2	6	10.5084	3.4876	0.863243	12.0204	3.64595	0.833707	11.5783	3.40067	11.3641	3.50455	0.84956	TTTT	CCCC
S92	2	2	2	6	13.9678	3.42814	1.05075	14.0679	3.78406	0.657275	11.6593	3.68106	13.2962	3.61701	0.858599	TTTT	CCCC
S93	2	2	---	4	13.2178	3.80814	0.657504	13.0348	4.02471	0.696356	---	---	13.052	3.90524	0.674913	CTTT	TCCC
S94	2	2	2	6	12.6568	3.76624	0.763053	11.4848	3.50971	1.12516	7.62826	3.08567	10.5836	3.44614	0.946173	TTTT	CCCC
S95	2	2	2	6	8.86779	3.43814	0.877654	13.2704	3.75095	0.703557	10.7078	3.59602	10.9404	3.58067	0.788254	TTTT	CCCC
S96	2	2	2	6	11.8678	3.74314	0.760254	14.6704	3.86595	0.767407	11.7578	3.90602	12.757	3.824	0.761479	TTTT	CCCC
Sweet-Ark® Immaculate	2	2	2	6	9.3568	3.38124	1.0032	12.4348	3.67971	1.12026	9.74829	3.28803	10.43	3.44859	1.0638	TTTT	CCCC
S98	2	2	---	4	11.5678	3.46314	0.806404	10.7204	3.68595	0.754157	---	---	11.0698	3.55313	0.777929	TTTT	CCCC
S99	2	2	2	6	10.9068	3.49624	0.875803	11.1704	3.66095	0.804307	10.8593	3.53106	10.9747	3.53656	0.841788	TTTT	CCCC
S100	2	2	2	6	9.8084	3.5076	0.677293	12.0704	4.11095	0.427207	10.6593	3.82106	10.8433	3.7947	0.553335	TTTT	CCCC
S101	2	2	2	6	11.1178	3.51314	0.761854	12.8704	3.77095	0.893207	11.1783	3.16567	11.7193	3.47557	0.825179	TTTT	CCCC
S102	2	2	---	4	13.5068	3.74624	0.678053	12.5704	3.56595	1.12491	---	---	12.9591	3.62438	0.903213	TTTT	CCCC
S103	2	---	---	2	10.2203	3.79609	0.58218	---	---	---	---	---	10.2592	3.84803	0.546688	TTTT	CCCC
S104	2	---	---	2	8.9084	3.3926	0.763893	---	---	---	---	---	9.16744	3.4568	0.738693	TTTT	CCCC
S105	2	2	---	4	10.9295	3.61811	1.11213	11.8204	3.81095	0.911857	---	---	11.3112	3.69395	1.01163	TTTT	CCCC
S106	2	2	---	4	11.9068	3.44124	1.24115	12.9348	3.42471	0.946256	---	---	12.3413	3.41148	1.09577	TTTT	CCCC
S107	2	1	2	5	10.7084	3.5926	0.822293	11.5676	3.55217	0.959126	11.0593	3.45106	11.1043	3.52431	0.867392	TTTT	CCCC
S108	2	---	---	2	11.5295	3.69811	0.717079	---	---	---	---	---	11.8156	3.76151	0.688987	TTTT	CCCC
S109	2	---	---	2	11.1584	3.6076	0.923293	---	---	---	---	---	11.4174	3.6718	0.898093	TTTT	CCCC
S110	2	---	---	2	11.4068	3.62124	0.794353	---	---	---	---	---	11.6615	3.66237	0.77045	CTTT	TCCC
S111	2	2	---	4	9.5068	3.55124	0.817703	10.3348	3.58971	0.816206	---	---	9.84135	3.54898	0.819023	TTTT	CCCC
S112	2	2	---	4	9.81779	3.53814	0.966304	9.68485	3.50971	0.890906	---	---	9.67704	3.51274	0.926588	TTTT	CCCC
S113	2	2	2	6	9.6068	3.62124	0.869003	11.7848	3.85971	0.628456	10.9783	3.46067	10.7836	3.63947	0.750798	TTTT	CCCC
S114	2	---	---	2	10.7584	3.6726	0.713843	---	---	---	---	---	11.0174	3.7368	0.688643	TTTT	CCCC
S115	2	2	2	6	11.1178	3.63314	0.726954	13.3348	3.82971	0.713906	10.8578	3.63602	11.7619	3.69207	0.718413	TTTT	CCCC
S116	2	2	---	4	10.9795	3.64811	0.811179	10.2848	3.36471	1.10896	---	---	10.5684	3.49605	0.960042	TTTT	CCCC
S117	2	2	2	6	10.5068	3.43624	1.0246	10.6348	3.49471	0.814356	10.4983	3.41303	10.4634	3.44693	0.921548	TTTT	CCCC
S118	2	2	---	4	8.3568	3.36624	1.0648	10.5848	3.39971	1.08086	---	---	9.39135	3.36148	1.0749	CTTT	TCCC
S119	1	2	2	5	9.57475	3.61383	0.695916	10.9848	3.67471	0.672456	9.9425	3.56777	10.198	3.60103	0.69396	TTTT	CCCC
S120	1	1	2	4	11.7201	3.83756	0.590967	14.6676	4.16217	0.486826	10.7925	3.70277	12.1015	3.85862	0.540952	TTTT	CCCC
S121	2	2	2	6	8.0068	3.49624	0.952903	6.88485	3.44471	0.773406	6.9425	3.39277	7.26401	3.4386	0.865223	CTTT	TCCC
S122	2	2	---	4	11.1295	3.68811	0.912279	10.8348	3.76471	0.881256	---	---	10.9184	3.71605	0.896742	TTTT	CCCC
S123	2	2	---	4	10.8084	3.5076	0.766143	11.5204	3.76095	0.782257	---	---	11.0871	3.6141	0.775285	TTTT	CCCC
S124	2	2	2	6	10.7295	3.60311	0.728229	11.0848	3.68471	0.695906	10.8578	3.59102	10.8894	3.61928	0.712042	TTTT	CCCC
S125	2	2	2	6	9.8068	3.70124	0.662803	11.8848	3.92471	0.459256	12.5578	4.01102	11.4047	3.86457	0.563098	TTTT	CCCC
S126	2	2	2	6	11.5068	3.56124	0.787553	12.7348	3.48471	0.991456	12.2783	3.23067	12.167	3.41781	0.891573	TTTT	CCCC
S127	2	2	---	4	9.5568	3.41624	1.2197	9.82038	3.49095	1.37021	---	---	9.60912	3.42188	1.29669	TTTT	CCCC
S128	2	2	---	4	10.5068	3.61124	0.861553	9.87038	3.66595	0.986057	---	---	10.1091	3.60688	0.925538	TTTT	CCCC
S129	2	2	---	4	11.0357	3.41573	0.954667	11.5704	3.77095	0.665057	---	---	11.2101	3.56203	0.813041	TTTT	CCCC
S130	2	2	---	4	9.47035	4.00109	0.53568	11.3204	4.15095	0.391157	---	---	10.208	4.04971	0.459358	CTTT	TCCC
S131	2	---	---	2	9.2584	3.5676	1.02169	---	---	---	---	---	9.51744	3.6318	0.996493	TTTT	CCCC
S132	2	2	2	6	11.2295	3.86811	0.714029	12.9204	4.04095	0.725907	10.5093	3.76606	11.5594	3.87294	0.719607	TTTT	CCCC
S133	2	2	---	4	7.8084	3.7276	0.649743	11.2704	4.01095	0.514007	---	---	9.46211	3.8491	0.58296	TTTT	CCCC
S134	2	2	2	6	11.6584	3.7176	0.709993	12.3204	3.76595	0.830557	13.0093	3.83606	12.3266	3.7547	0.77136	TTTT	CCCC
S135	2	2	2	6	9.21779	3.78814	0.596704	10.4848	3.84971	0.588106	11.9939	3.79651	10.7156	3.80517	0.590388	CTTT	TCCC
S137	1	2	---	3	9.79672	3.92763	0.567918	10.4704	3.90595	0.660207	---	---	10.0487	3.86803	0.631731	TTTT	CCCC
S138	2	2	2	6	10.3795	3.58311	0.798629	11.8704	3.78095	0.774457	8.60934	3.70606	10.2927	3.67127	0.786182	TTTT	CCCC
S139	2	2	---	4	12.1084	3.6226	0.727193	13.2204	3.90595	0.857957	---	---	12.5871	3.7441	0.79366	TTTT	CCCC
S140	2	2	2	6	7.6568	3.82124	0.623403	8.52038	3.91595	0.578357	7.85775	3.96102	7.99991	3.87817	0.602613	TTTT	CCCC
S141	2	2	2	6	12.3678	3.87814	0.701204	13.2204	4.17595	0.531957	13.5783	3.85067	13.0526	3.96057	0.614229	TTTT	CCCC
S142	2	---	---	2	9.44742	3.4007	1.04819	---	---	---	---	---	9.69605	3.44429	1.03116	TTTT	CCCC
S143	2	1	---	3	7.6084	3.6476	0.864343	5.27315	3.66973	0.803988	---	---	6.76157	3.66149	0.836989	TTTT	CCCC
S144	2	2	2	6	12.0795	3.79311	0.744579	9.97038	3.63595	1.01891	11.3593	4.03106	11.1427	3.80127	0.881382	TTTT	CCCC
S145	2	1	2	5	10.0568	3.56624	1.0756	11.1731	3.33973	1.12559	10.1078	3.36602	10.3783	3.43356	1.09046	TTTT	CCCC
S146	---	2	2	4	---	---	---	12.4848	3.45971	1.11346	12.4578	3.42102	12.3264	3.39817	1.1415	TTTT	CCCC
S147	---	2	2	4	---	---	---	11.9204	3.76095	0.762657	11.7078	3.53602	11.6691	3.59606	0.790027	TTTT	CCCC
S148	---	1	2	3	---	---	---	10.2731	3.83973	0.699988	11.3078	3.61102	10.8515	3.65611	0.7294	TTTT	CCCC
S149	---	2	2	4	---	---	---	9.97038	3.49095	0.848457	10.3941	3.3728	10.0452	3.3847	0.875827	TTTT	CCCC
S150	---	2	2	4	---	---	---	12.1204	3.98595	0.540257	11.3593	3.72106	11.6063	3.79365	0.567627	TTTT	CCCC
S151	---	2	---	2	---	---	---	11.3704	3.78095	0.648457	---	---	10.9568	3.67639	0.675827	TTTT	CCCC
S152	---	2	2	4	---	---	---	10.6204	3.80095	0.610407	11.2093	3.45106	10.7813	3.56615	0.637777	TTTT	CCCC
S153	---	2	2	4	---	---	---	12.2204	3.75595	0.662857	11.4093	3.49106	11.6813	3.56365	0.690227	TTTT	CCCC
S154	---	2	2	4	---	---	---	11.9348	3.95471	0.485456	10.4593	3.80106	11.0635	3.82825	0.513496	TTTT	CCCC
S155	---	2	2	4	---	---	---	9.67038	3.76095	0.557457	11.3783	3.61067	10.3875	3.64342	0.584827	TTTT	CCCC
S156	---	2	2	4	---	---	---	10.5704	4.08095	0.407307	10.4983	3.70803	10.2821	3.8621	0.434677	CTTT	TCCC
S157	---	2	2	4	---	---	---	12.8848	4.06971	0.417456	11.1925	3.42277	11.8903	3.71672	0.445496	CTTT	TCCC
S158	---	2	2	4	---	---	---	10.3848	3.55971	0.662406	11.1578	3.48102	10.6264	3.47817	0.690446	TTTT	CCCC
S159	---	2	2	4	---	---	---	10.5848	3.90971	0.540256	10.8078	4.01602	10.5514	3.92067	0.568296	CTTT	TCCC
S160	---	2	2	4	---	---	---	10.0848	3.80471	0.634856	9.5425	3.55277	9.66529	3.64922	0.662896	TTTT	CCCC
S161	---	2	2	4	---	---	---	12.6731	3.81973	0.657788	13.0078	3.32602	12.8079	3.46466	0.6872	TTTT	CCCC
S162	---	1	2	3	---	---	---	9.27315	3.39973	1.03929	11.3078	3.41102	10.4853	3.37139	1.0687	TTTT	CCCC
S163	---	1	2	3	---	---	---	9.29654	3.4597	1.38782	8.00775	3.35602	8.41094	3.3685	1.41449	TTTT	CCCC
S164	---	2	1	3	---	---	---	12.0848	3.43971	1.21621	12.322	3.35813	11.9464	3.35825	1.24425	TTTT	CCCC
S166	---	2	2	4	---	---	---	10.1848	3.75471	0.883756	9.0925	3.33277	9.49029	3.51422	0.911796	TTTT	CCCC
S167	---	2	2	4	---	---	---	11.3848	3.68971	0.941556	9.00775	3.40602	10.0514	3.50567	0.969596	TTTT	CCCC
S168	---	---	2	2	---	---	---	---	---	---	12.4078	3.52102	12.5315	3.52074	---	TTTT	CCCC
S169	---	---	2	2	---	---	---	---	---	---	13.4925	3.50777	13.6093	3.53284	---	TTTT	CCCC
S170	---	---	2	2	---	---	---	---	---	---	9.60775	3.41102	9.73149	3.41074	---	TTTT	CCCC
S171	---	---	2	2	---	---	---	---	---	---	16.5425	3.91277	16.6593	3.93784	---	TTTT	CCCC
S172	---	---	2	2	---	---	---	---	---	---	13.8078	3.71602	13.9315	3.71574	---	TTTT	CCCC
S173	---	---	2	2	---	---	---	---	---	---	10.0578	3.74602	10.1815	3.74574	---	TTTT	CCCC
S174	---	---	2	2	---	---	---	---	---	---	11.0425	3.52277	11.1593	3.54784	---	TTTT	CCCC
S175	---	---	2	2	---	---	---	---	---	---	11.1578	3.90102	11.2815	3.90074	---	TTTT	CCCC
S176	---	---	2	2	---	---	---	---	---	---	10.8578	3.89102	10.9815	3.89074	---	TTTT	CCCC
S178	---	---	2	2	---	---	---	---	---	---	13.0078	3.45102	13.1315	3.45074	---	TTTT	CCCC
S179	---	---	2	2	---	---	---	---	---	---	10.8425	3.38777	10.9593	3.41284	---	TTTT	CCCC
S180	---	---	2	2	---	---	---	---	---	---	9.72826	3.72067	9.86818	3.74045	---	CTTT	TCCC
S181	---	---	2	2	---	---	---	---	---	---	12.0593	3.81106	12.2057	3.79591	---	TTTT	CCCC
S182	---	---	2	2	---	---	---	---	---	---	9.7425	3.54277	9.85934	3.56784	---	TTTT	CCCC
S183	---	---	2	2	---	---	---	---	---	---	11.6578	3.77102	11.7815	3.77074	---	TTTT	CCCC
S184	---	---	2	2	---	---	---	---	---	---	10.6578	3.66602	10.7815	3.66574	---	TTTT	CCCC
S185	---	---	2	2	---	---	---	---	---	---	13.9425	3.68777	14.0593	3.71284	---	TTTT	CCCC
S188	---	---	2	2	---	---	---	---	---	---	11.1078	3.39602	11.2315	3.39574	---	TTTT	CCCC
S189	---	---	2	2	---	---	---	---	---	---	11.6078	3.51602	11.7315	3.51574	---	TTTT	CCCC
Prime-Jim	1	1	---	2	7.89672	3.29763	1.31682	10.3676	3.74217	0.949426	---	---	9.05013	3.49683	1.13119	TTTT	CCCC
S212	2	2	2	6	---	---	---	10.5652	3.81029	0.583144	---	---	10.3587	3.71736	0.622344	TTTT	CCCC
Sharon’s Delight	2	2	2	6	8.82035	3.79109	0.61123	8.77038	3.58595	0.815707	10.0281	3.71381	9.08265	3.67266	0.709408	TTTT	CCCC
Prime-Ark® Freedom	2	1	2	5	11.1203	3.68609	0.55693	7.46761	4.13217	0.336626	10.4781	3.77381	9.97878	3.80532	0.461599	CTTT	TCCC
Prime-Ark® Traveler	2	2	2	6	11.2795	3.81811	0.513679	11.6152	3.91029	0.418594	10.3593	3.70106	11.16	3.79493	0.471691	TTTT	CCCC
Black GemTM	2	2	1	5	10.7678	3.52814	0.713854	11.9679	3.50906	0.649275	11.1935	3.44392	11.38	3.49076	0.686149	TTTT	CCCC
Baby Cakes®	2	2	2	6	---	---	---	8.18485	3.62471	0.946356	8.35934	3.68606	8.13848	3.60575	0.974396	TTTT	CCCC
S213	2	---	2	4	11.9703	3.45109	0.73013	---	---	---	13.4093	3.68606	12.7825	3.58697	0.694638	TTTT	CCCC
S214	2	2	---	4	8.59672	3.45763	0.780218	8.57038	3.58595	0.839907	---	---	8.40507	3.49508	0.823663	TTTT	CCCC
Prime-Ark® Horizon	2	1	2	5	10.1295	3.37811	0.846279	10.8627	3.3084	1.02096	10.1093	3.56106	10.4514	3.43745	0.914182	TTTT	CCCC
S215	2	2	2	6	9.06779	3.38314	1.05375	12.6204	3.31595	1.12206	9.89409	3.4328	10.5244	3.36643	1.08555	TTTT	CCCC
S216	2	2	2	6	9.66779	3.26814	1.33295	10.2848	3.49471	0.855006	11.2578	3.32102	10.3952	3.35374	1.09196	TTTT	CCCC
S217	2	---	2	4	14.1002	3.42081	0.990191	---	---	---	13.1483	3.62803	13.7082	3.57032	0.986534	CTTT	TCCC
S218	2	2	---	4	9.61779	3.69814	0.622954	9.42038	3.69595	0.806007	---	---	9.44481	3.67563	0.712129	TTTT	CCCC
S219	2	2	2	6	11.9295	3.64811	0.598979	11.4704	3.76595	0.610657	11.4425	3.73777	11.6106	3.71191	0.604457	TTTT	CCCC
S220	2	2	2	6	9.01779	3.25314	1.15925	10.0704	3.62595	0.985157	9.05934	3.58606	9.38178	3.46906	1.06985	TTTT	CCCC
S221	2	---	---	2	13.5178	3.45814	1.051	---	---	---	---	---	13.7828	3.51988	1.01893	TTTT	CCCC
S222	2	2	---	4	10.2703	3.57609	0.86293	11.1848	3.66971	0.882006	---	---	10.5402	3.60681	0.868742	TTTT	CCCC
S223	2	---	---	2	9.96779	3.39814	1.08175	---	---	---	---	---	10.2328	3.45988	1.04968	TTTT	CCCC
S224	2	2	2	6	13.6178	3.61314	0.641004	12.4204	3.72595	0.664807	14.4093	3.92106	13.4818	3.73406	0.650554	TTTT	CCCC
S225	2	2	2	6	10.9084	3.5426	0.917193	9.96515	3.57529	0.840344	8.30775	3.66102	9.78589	3.5833	0.885769	TTTT	CCCC
S226	2	2	2	6	11.7203	3.73609	0.55133	10.7704	3.79095	0.519807	10.0925	3.76777	10.7751	3.75575	0.531508	TTTT	CCCC
S227	1	1	---	2	10.6967	3.56763	0.889118	9.76761	3.47217	1.21813	---	---	10.1501	3.49683	1.05169	TTTT	CCCC
S228	2	2	---	4	9.56779	3.40314	0.886354	13.1204	3.65095	0.762357	---	---	11.2698	3.50563	0.822004	TTTT	CCCC
S229	2	2	---	4	9.96779	3.47814	1.0725	11.6348	3.66471	0.789756	---	---	10.727	3.56024	0.929113	TTTT	CCCC
S230	1	2	---	3	12.5748	3.65383	0.718216	10.4704	3.98595	0.438857	---	---	11.0585	3.80859	0.555956	TTTT	CCCC
S231	2	1	2	5	11.2703	3.54609	0.88498	11.4676	3.54217	0.961126	11.6736	3.56316	11.4438	3.54519	0.900878	TTTT	CCCC
S232	2	---	---	2	9.52947	3.83811	0.615029	---	---	---	---	---	9.81557	3.90151	0.586937	CTTT	TCCC
S233	2	2	2	6	9.72035	3.58609	0.83653	10.4704	3.57595	0.994657	11.3578	2.95602	10.4325	3.35505	0.911533	TTTT	CCCC
S234	2	2	---	4	8.47035	3.54609	0.96888	8.92038	3.55595	0.855557	---	---	8.50801	3.52471	0.908158	TTTT	CCCC
S235	2	---	---	2	8.42947	3.27311	1.17653	---	---	---	---	---	8.71557	3.33651	1.14844	TTTT	CCCC
S236	2	---	---	2	7.42947	3.42811	1.02128	---	---	---	---	---	7.71557	3.49151	0.993187	TTTT	CCCC
S237	1	2	2	5	9.93885	3.26865	1.03439	11.5704	3.67095	0.750857	10.4425	3.41277	10.7175	3.46514	0.861221	TTTT	CCCC
S238	2	2	2	6	11.3703	3.58109	0.78803	10.6152	3.69529	0.616194	11.3093	3.84606	11.0912	3.68877	0.703966	TTTT	CCCC
S239	2	2	---	4	10.2295	3.57311	0.842479	11.6204	3.68595	0.811957	---	---	10.8612	3.60895	0.826857	CTTT	TCCC
S240	2	2	1	5	10.4678	3.30814	1.30625	12.0704	3.58095	0.918057	15.0336	3.39864	11.9848	3.42527	1.1098	TTTT	CCCC
S241	2	1	---	3	11.1703	3.79109	0.84018	12.8731	4.13973	0.598888	---	---	11.6629	3.91231	0.738507	TTTT	CCCC
S242	2	2	2	6	10.5203	3.58109	0.81768	10.0652	3.45029	0.705694	12.044	3.54095	10.8218	3.5005	0.763541	TTTT	CCCC
S243	2	2	---	4	10.4295	3.40311	0.979029	14.2204	3.73095	0.791057	---	---	12.2612	3.54645	0.884682	TTTT	CCCC
S244	2	2	2	6	10.6178	3.42814	1.00735	8.82038	3.71095	0.686057	10.7078	3.71102	10.0404	3.60233	0.844354	TTTT	CCCC
S245	1	1	2	4	8.83885	3.29865	1.11319	11.1965	3.3897	1.07442	9.80775	3.60102	9.94824	3.46507	1.08966	TTTT	CCCC
S246	2	---	---	2	10.7178	3.72314	0.782604	---	---	---	---	---	10.9828	3.78488	0.75053	CTTT	TCCC
S247	2	2	---	4	9.82035	3.72109	0.90338	8.98485	3.60471	1.02016	---	---	9.21524	3.64681	0.958042	TTTT	CCCC
S248	1	2	2	5	10.0389	3.59865	0.749991	13.0204	3.88595	0.617257	10.2783	3.54567	11.2476	3.67046	0.67104	TTTT	CCCC
S249	2	2	2	6	10.5729	3.43267	0.770317	12.3204	3.81595	0.544707	12.4093	3.66106	11.7752	3.62142	0.667274	TTTT	CCCC
S250	---	1	---	1	---	---	---	10.9676	3.37217	1.41953	---	---	10.5655	3.2635	1.44485	TTTT	CCCC
S251	2	2	2	6	12.9568	3.60624	0.753303	12.8704	3.85095	0.582757	12.8593	3.88606	12.8913	3.75489	0.669763	TTTT	CCCC
S253	---	2	1	3	---	---	---	8.82038	3.32095	1.25286	12.2935	3.41392	9.88407	3.28415	1.28023	TTTT	CCCC
S254	2	---	---	2	10.2295	3.43311	0.878979	---	---	---	---	---	10.5156	3.49651	0.850887	TTTT	CCCC
S255	---	2	---	2	---	---	---	12.2704	3.55595	0.979807	---	---	11.8568	3.45139	1.00718	TTTT	CCCC
S256	2	2	---	4	10.6295	3.36811	1.19578	11.9204	3.44595	1.00411	---	---	11.2112	3.38645	1.09958	TTTT	CCCC
S257	---	---	2	2	---	---	---	---	---	---	12.1093	3.91106	12.2557	3.89591	---	TTTT	CCCC
S258	1	2	2	5	7.69672	3.50763	0.721618	8.77038	3.82595	0.650857	8.90775	3.53602	8.52389	3.61605	0.683558	TTTT	CCCC
S259	---	1	2	3	---	---	---	10.6731	3.61973	0.801188	10.5578	3.61602	10.5227	3.58169	0.8306	CCTT	TTCC
S260	---	1	2	3	---	---	---	11.8731	3.59973	0.852188	12.4078	3.65602	12.1347	3.60051	0.8816	CTTT	TCCC
S261	1	1	---	2	7.93885	3.12865	1.57419	12.1731	3.32973	1.08219	---	---	9.98949	3.20944	1.32541	TTTT	CCCC
S262	2	2	2	6	9.02035	3.65109	0.97828	9.57038	3.71095	0.783857	9.60934	3.56106	9.32392	3.61844	0.877008	TTTT	CCCC
S263	2	2	---	4	9.8568	3.84124	0.715853	11.4204	4.46595	0.314607	---	---	10.5591	4.12188	0.516963	TTTT	CCCC
S264	2	2	2	6	11.4568	3.57624	0.865903	11.4348	3.70471	0.758106	11.8283	3.76067	11.567	3.67281	0.814073	TTTT	CCCC
S265	2	2	2	6	9.02035	3.53609	0.66483	9.18485	3.74971	0.482206	11.2578	3.54602	9.73733	3.59979	0.569792	TTTT	CCCC
Prime-Ark® 45	2	2	2	6	11.0703	3.67609	0.63228	10.9652	3.75029	0.530844	9.35934	3.64606	10.4579	3.6721	0.583416	TTTT	CCCC
S266	2	2	2	6	8.77035	3.81609	0.82163	9.12038	3.80095	0.604157	9.20934	3.65106	8.95725	3.73344	0.708833	TTTT	CCCC
S267	1	2	---	3	11.8748	3.69383	0.637016	10.9348	3.53471	0.822906	---	---	11.0965	3.54399	0.765861	TTTT	CCCC
S268	2	2	---	4	10.0295	3.39811	0.894379	12.4848	3.59471	0.801656	---	---	11.1934	3.48605	0.847992	TTTT	CCCC
S269	2	2	2	6	9.81779	3.52314	0.966304	12.2848	3.77971	0.598356	11.8078	3.65102	11.2952	3.64374	0.780313	TTTT	CCCC
S270	1	---	2	3	7.27475	3.24383	1.70992	---	---	---	9.35775	3.54102	8.75282	3.44345	1.69708	TTTT	CCCC
S271	---	2	2	4	---	---	---	10.5204	3.63095	0.743407	8.20775	3.65602	9.21913	3.59106	0.770777	TTTT	CCCC
S272	---	---	2	2	---	---	---	---	---	---	10.2078	3.60102	10.3315	3.60074	---	CCTT	TTCC
S273	---	1	---	1	---	---	---	8.66761	3.27217	1.03363	---	---	8.26554	3.1635	1.05895	TTTT	CCCC
S274	2	2	---	4	10.0703	3.34609	1.01763	7.87038	3.43095	0.965257	---	---	8.78301	3.36221	0.987383	TTTT	CCCC
S275	2	---	---	2	9.24742	3.5207	1.03169	---	---	---	---	---	9.49605	3.56429	1.01466	TTTT	CCCC
S276	2	2	---	4	10.1795	3.67811	1.09203	9.98485	3.54971	1.10351	---	---	10.0184	3.60355	1.09774	TTTT	CCCC
S277	2	1	2	5	10.6295	3.61811	0.881879	9.97315	3.63973	0.915788	10.1783	3.71067	10.3773	3.67025	0.888086	TTTT	CCCC
S278	1	2	2	5	11.1967	3.26763	1.31892	11.6848	3.49471	0.998706	10.0093	3.44106	10.8752	3.39937	1.12542	TTTT	CCCC
S279	1	1	2	4	11.5256	3.53778	0.871666	12.1731	3.42973	0.982388	14.1078	3.72102	12.9209	3.59245	0.944497	TTTT	CCCC
S280	1	2	2	5	10.6201	3.52756	0.880467	10.2704	3.92595	0.701007	11.1578	3.83102	10.6433	3.7762	0.777481	TTTT	CCCC
S281	2	1	1	4	11.2584	3.3726	1.22359	12.5965	3.4797	0.930024	12.922	3.39813	12.1024	3.42152	1.10771	TTTT	CCCC
S282	1	2	---	3	8.79672	3.61763	0.931718	10.1704	3.56095	0.969857	---	---	9.49232	3.53539	0.961699	TTTT	CCCC
S283	2	1	---	3	9.1084	3.2576	1.11624	9.96761	3.46217	1.09143	---	---	9.43999	3.33299	1.10069	TTTT	CCCC
S285	---	2	2	4	---	---	---	7.63485	3.66971	0.913206	7.55775	3.42102	7.45137	3.50317	0.941246	TTTT	CCCC
S286	---	1	2	3	---	---	---	12.0731	3.90973	0.557488	10.3078	3.47602	10.877	3.59348	0.5869	TTTT	CCCC
S287	---	2	2	4	---	---	---	11.9204	3.62595	0.952657	11.0593	3.51606	11.3563	3.51115	0.980027	TTTT	CCCC
S288	---	2	2	4	---	---	---	10.4704	3.55095	0.891707	10.2283	3.41567	10.2125	3.44092	0.919077	CTTT	TCCC
S289	---	2	2	4	---	---	---	9.48485	4.11471	0.688306	9.27358	3.83816	9.23407	3.92945	0.716346	TTTT	CCCC
S290	---	1	---	1	---	---	---	10.0731	3.51973	0.770888	---	---	9.64801	3.41928	0.8003	TTTT	CCCC
S291	---	1	---	1	---	---	---	12.0731	3.63973	0.662988	---	---	11.648	3.53928	0.6924	TTTT	CCCC
S292	---	2	2	4	---	---	---	10.7848	3.47971	0.896356	10.7925	3.39277	10.6403	3.40672	0.924396	TTTT	CCCC
S293	---	1	1	2	---	---	---	10.6676	3.84217	0.930126	10.863	3.66742	10.6308	3.72303	0.955453	TTTT	CCCC
S295	---	---	2	2	---	---	---	---	---	---	9.85934	3.58606	10.0057	3.57091	---	TTTT	CCCC
S296	---	---	2	2	---	---	---	---	---	---	9.30775	3.67602	9.43149	3.67574	---	TTTT	CCCC
S298	---	---	2	2	---	---	---	---	---	---	10.1469	3.59675	10.278	3.58831	---	TTTT	CCCC
S299	---	---	2	2	---	---	---	---	---	---	11.7578	3.73102	11.8815	3.73074	---	TTTT	CCCC
S300	---	---	2	2	---	---	---	---	---	---	10.1078	3.45102	10.2315	3.45074	---	TTTT	CCCC
S301	---	---	2	2	---	---	---	---	---	---	13.1425	3.69277	13.2593	3.71784	---	CTTT	TCCC
S302	---	---	1	1	---	---	---	---	---	---	10.822	3.69813	10.9227	3.70312	---	TTTT	CCCC
S303	---	---	2	2	---	---	---	---	---	---	10.8425	3.55277	10.9593	3.57784	---	TTTT	CCCC
S304	---	---	1	1	---	---	---	---	---	---	10.522	3.60813	10.6227	3.61312	---	CTTT	TCCC
Black Magic	2	2	2	6	11.6914	3.3166	0.998816	10.6652	3.41529	0.889744	11.7441	3.4778	11.3666	3.3927	0.944688	TTTT	CCCC
S334	2	1	---	3	8.1068	3.55124	1.2273	8.17315	3.40973	1.36629	---	---	8.13678	3.49244	1.27555	TTTT	CCCC
Eclipse	---	2	---	2	---	---	---	11.8348	3.47971	0.958956	---	---	11.4212	3.3956	0.986996	TTTT	CCCC
Galaxy	1	1	---	2	11.3389	3.32865	1.24559	9.27315	3.25973	0.951388	---	---	10.2395	3.27444	1.09571	TTTT	CCCC
Tupy	1	2	2	5	9.82008	3.47756	0.852767	10.6704	3.66095	0.761607	9.00934	3.65606	9.79456	3.58682	0.804951	TTTT	CCCC
Von	1	2	---	3	8.77475	3.69383	0.751516	11.2348	3.68471	0.710556	---	---	10.1513	3.64104	0.738626	TTTT	CCCC
Sample Total	435	421	401	1257
Genotype Total	232	234	204	301

## Sheet: SupplementaryTable2
Supplementary Table 2. Trait- and model-specific significance thresholds calculated by permutation testing (1,000 iterations) in GWASpoly
Trait	additive	1-dom-alt	1-dom-ref
SSC overall	5.33	4.69	5.17
pH overall	5.36	4.65	5.21
TA overall	5.44	4.69	5.24
SSC_2019	5.15	4.91	4.92
pH_2019	5.36	4.63	5.25
TA_2019	5.37	4.6	5.52
SSC_2020	5.11	4.65	5.17
pH_2020	5.5	4.6	5.5
TA_2020	5.25	4.77	5.2
SSC_2021	5.31	4.59	5.15
pH_2021	5.49	5.3	5.07

## Sheet: SupplementaryTable3
Supplementary Table 3: Significant marker-trait associations for soluble solids content (SSC), pH, and titratable acidity (TA) discovered using genome-wide association analysis using additive and simplex dominance (1-dom-alt and 1-dom-ref) models of gene action
trait	model	significance threshold	marker	chrom	position	score	effect
SSC	additive	5.33	Ra02:27712858_A/C	Ra02	27712858	5.7	-0.483145
SSC	additive	5.33	Ra02:28467010_C/A	Ra02	28467010	5.35	-0.465528
SSC	additive	5.33	Ra02:29208288_G/A	Ra02	29208288	5.84	-0.470087
SSC	additive	5.33	Ra02:29284319_A/C	Ra02	29284319	5.42	-0.439634
pH	additive	5.36	Ra05:3384682_C/G	Ra05	3384682	7.5	-0.157267
pH	additive	5.36	Ra05:3385334_A/T	Ra05	3385334	6.89	-0.152688
pH	additive	5.36	Ra05:3385939_G/A	Ra05	3385939	7.24	-0.164052
pH	additive	5.36	Ra05:3423973_C/T	Ra05	3423973	7.15	-0.170985
pH	additive	5.36	Ra05:3424163_A/C	Ra05	3424163	6.96	-0.164774
pH	additive	5.36	Ra05:3486905_T/C	Ra05	3486905	5.98	-0.123255
pH	additive	5.36	Ra05:3486974_G/C	Ra05	3486974	7.13	-0.162932
pH	additive	5.36	Ra05:3487389_A/G	Ra05	3487389	6.9	-0.167426
pH	additive	5.36	Ra05:3487808_G/C	Ra05	3487808	6.49	-0.136234
pH	additive	5.36	Ra05:3488035_A/T	Ra05	3488035	6.82	-0.15313
pH	additive	5.36	Ra05:3686355_G/C	Ra05	3686355	6.36	-0.158296
pH	additive	5.36	Ra05:3831027_A/C	Ra05	3831027	7.5	-0.172476
pH	additive	5.36	Ra05:3832054_T/G	Ra05	3832054	7.92	-0.162939
pH	additive	5.36	Ra05:3911970_C/G	Ra05	3911970	6.99	-0.161052
pH	additive	5.36	Ra05:3969311_G/A	Ra05	3969311	7.45	-0.171356
pH	additive	5.36	Ra05:3969341_A/G	Ra05	3969341	7.43	-0.17119
pH	additive	5.36	Ra05:3969490_C/T	Ra05	3969490	7.46	-0.172158
pH	additive	5.36	Ra05:3969573_T/A	Ra05	3969573	7.18	-0.166332
pH	additive	5.36	Ra05:3969662_T/G	Ra05	3969662	8.32	-0.17871
pH	additive	5.36	Ra05:3969817_C/T	Ra05	3969817	7.51	-0.158056
pH	additive	5.36	Ra05:3969862_G/T	Ra05	3969862	7.69	-0.16518
pH	additive	5.36	Ra05:3970030_G/A	Ra05	3970030	7.67	-0.163705
pH	additive	5.36	Ra05:3970252_A/G	Ra05	3970252	8.11	-0.173911
pH	additive	5.36	Ra05:3970314_T/G	Ra05	3970314	8.71	-0.176578
pH	additive	5.36	Ra05:3970320_A/G	Ra05	3970320	8.68	-0.173748
pH	additive	5.36	Ra05:3971654_A/G	Ra05	3971654	7.64	-0.162595
pH	additive	5.36	Ra05:3971701_C/A	Ra05	3971701	7.85	-0.167596
pH	additive	5.36	Ra05:3971739_A/C	Ra05	3971739	8.16	-0.174072
pH	additive	5.36	Ra05:3972359_G/A	Ra05	3972359	7.02	-0.167853
pH	additive	5.36	Ra05:3972426_A/G	Ra05	3972426	7.47	-0.163531
pH	additive	5.36	Ra05:3972430_T/C	Ra05	3972430	6.74	-0.155111
pH	additive	5.36	Ra05:3972939_G/C	Ra05	3972939	8.73	-0.176718
pH	additive	5.36	Ra05:4262245_G/A	Ra05	4262245	7.73	-0.173981
pH	additive	5.36	Ra05:4262620_T/G	Ra05	4262620	8.09	-0.174331
pH	additive	5.36	Ra05:4262698_G/C	Ra05	4262698	6.7	-0.163873
pH	additive	5.36	Ra05:4262719_A/G	Ra05	4262719	7.31	-0.166138
pH	additive	5.36	Ra05:4262725_T/G	Ra05	4262725	6.67	-0.148055
pH	additive	5.36	Ra05:4262765_T/C	Ra05	4262765	6.86	-0.149889
pH	additive	5.36	Ra05:4263113_C/A	Ra05	4263113	7.7	-0.166486
pH	additive	5.36	Ra05:4263648_G/T	Ra05	4263648	8.32	-0.175789
pH	additive	5.36	Ra05:4264940_G/C	Ra05	4264940	6.69	-0.163439
pH	additive	5.36	Ra05:4264947_G/T	Ra05	4264947	6.57	-0.162845
pH	additive	5.36	Ra05:4264979_G/A	Ra05	4264979	7.51	-0.171084
pH	additive	5.36	Ra05:4265064_A/T	Ra05	4265064	7.3	-0.166457
pH	additive	5.36	Ra05:4265272_C/T	Ra05	4265272	7.79	-0.168824
pH	additive	5.36	Ra05:4271969_T/C	Ra05	4271969	7.46	-0.162316
pH	additive	5.36	Ra05:4272353_C/T	Ra05	4272353	7.56	-0.158708
pH	additive	5.36	Ra05:4272425_A/G	Ra05	4272425	6.91	-0.149264
pH	additive	5.36	Ra05:4272447_A/T	Ra05	4272447	6.1	-0.137658
pH	additive	5.36	Ra05:4272541_G/A	Ra05	4272541	6.7	-0.135085
pH	additive	5.36	Ra05:4272543_G/A	Ra05	4272543	6.21	-0.132902
pH	additive	5.36	Ra05:4272636_G/T	Ra05	4272636	6.07	-0.128267
pH	additive	5.36	Ra05:4272637_A/T	Ra05	4272637	6.05	-0.127655
pH	additive	5.36	Ra05:4272812_A/G	Ra05	4272812	7.89	-0.170597
pH	additive	5.36	Ra05:4272828_G/A	Ra05	4272828	7.75	-0.167562
pH	additive	5.36	Ra05:4272843_T/G	Ra05	4272843	8.02	-0.173122
pH	additive	5.36	Ra05:4272859_T/C	Ra05	4272859	7.43	-0.171864
pH	additive	5.36	Ra05:4272868_A/T	Ra05	4272868	7.43	-0.171839
pH	additive	5.36	Ra05:4273021_G/C	Ra05	4273021	8.11	-0.171834
pH	additive	5.36	Ra05:4273093_T/A	Ra05	4273093	7.83	-0.169237
pH	additive	5.36	Ra05:4273105_T/C	Ra05	4273105	8.11	-0.173218
pH	additive	5.36	Ra05:4273120_C/G	Ra05	4273120	8.13	-0.174074
pH	additive	5.36	Ra05:4273215_G/A	Ra05	4273215	7.95	-0.169397
pH	additive	5.36	Ra05:4273469_C/T	Ra05	4273469	7.88	-0.17078
pH	additive	5.36	Ra05:4273700_A/G	Ra05	4273700	7.43	-0.171888
pH	additive	5.36	Ra05:4273712_A/T	Ra05	4273712	7.31	-0.158147
pH	additive	5.36	Ra05:4273869_C/T	Ra05	4273869	7.53	-0.171988
pH	additive	5.36	Ra05:4273927_G/A	Ra05	4273927	7.47	-0.167929
pH	additive	5.36	Ra05:4274063_A/G	Ra05	4274063	8.14	-0.178812
pH	additive	5.36	Ra05:4274351_T/G	Ra05	4274351	7.45	-0.169396
pH	additive	5.36	Ra05:4274390_G/T	Ra05	4274390	7.26	-0.168513
pH	additive	5.36	Ra05:4274464_A/T	Ra05	4274464	7.46	-0.167768
pH	additive	5.36	Ra05:4274514_A/C	Ra05	4274514	7.43	-0.167079
pH	additive	5.36	Ra05:4274826_T/A	Ra05	4274826	7.14	-0.167478
pH	additive	5.36	Ra05:4275417_T/A	Ra05	4275417	6.55	-0.135313
pH	additive	5.36	Ra05:4275748_A/C	Ra05	4275748	7.47	-0.171895
pH	additive	5.36	Ra05:4276269_A/G	Ra05	4276269	7.41	-0.171318
pH	additive	5.36	Ra05:4276286_G/A	Ra05	4276286	7.6	-0.175127
pH	additive	5.36	Ra05:4445507_G/A	Ra05	4445507	7.65	-0.164345
pH	additive	5.36	Ra05:4445962_A/T	Ra05	4445962	6.98	-0.151374
pH	additive	5.36	Ra05:4445982_A/T	Ra05	4445982	7.71	-0.167004
pH	additive	5.36	Ra05:4446030_C/T	Ra05	4446030	7.74	-0.174776
pH	additive	5.36	Ra05:4446037_C/G	Ra05	4446037	7.81	-0.175539
pH	additive	5.36	Ra05:4446047_A/C	Ra05	4446047	8.14	-0.177918
pH	additive	5.36	Ra05:4446115_T/G	Ra05	4446115	6.34	-0.159608
pH	additive	5.36	Ra05:4446139_C/T	Ra05	4446139	7.33	-0.171008
pH	additive	5.36	Ra05:4446291_T/C	Ra05	4446291	7.44	-0.171982
pH	additive	5.36	Ra05:4446333_T/A	Ra05	4446333	5.68	-0.118798
pH	additive	5.36	Ra05:4446341_T/A	Ra05	4446341	7.44	-0.171934
pH	additive	5.36	Ra05:4446343_C/T	Ra05	4446343	7.43	-0.171918
pH	additive	5.36	Ra05:4446359_T/G	Ra05	4446359	7.43	-0.171887
pH	additive	5.36	Ra05:4446374_C/T	Ra05	4446374	7.89	-0.177716
pH	additive	5.36	Ra05:4446637_A/G	Ra05	4446637	7.03	-0.164093
pH	additive	5.36	Ra05:4446660_A/T	Ra05	4446660	6.97	-0.150796
pH	additive	5.36	Ra05:4447111_T/C	Ra05	4447111	8.02	-0.173975
pH	additive	5.36	Ra05:4447291_C/G	Ra05	4447291	7.45	-0.172483
pH	additive	5.36	Ra05:4447609_C/T	Ra05	4447609	7.22	-0.169206
pH	additive	5.36	Ra05:4447749_A/G	Ra05	4447749	7.17	-0.156398
pH	additive	5.36	Ra05:4448024_G/A	Ra05	4448024	6.28	-0.150423
pH	additive	5.36	Ra05:4448123_T/C	Ra05	4448123	8.51	-0.172293
pH	additive	5.36	Ra05:4448155_C/T	Ra05	4448155	8.55	-0.17242
pH	additive	5.36	Ra05:4448373_C/G	Ra05	4448373	7.32	-0.170831
pH	additive	5.36	Ra05:4448375_T/G	Ra05	4448375	7.43	-0.171869
pH	additive	5.36	Ra05:4448902_T/C	Ra05	4448902	7.49	-0.163557
pH	additive	5.36	Ra05:4450342_T/C	Ra05	4450342	7.34	-0.15479
pH	additive	5.36	Ra05:4450430_T/C	Ra05	4450430	8.02	-0.157435
pH	additive	5.36	Ra05:4451004_A/T	Ra05	4451004	6.56	-0.160686
pH	additive	5.36	Ra05:4451009_T/G	Ra05	4451009	7.72	-0.162658
pH	additive	5.36	Ra05:4451077_C/A	Ra05	4451077	6.48	-0.14806
pH	additive	5.36	Ra05:4451653_A/T	Ra05	4451653	6.87	-0.167961
pH	additive	5.36	Ra05:4451656_A/G	Ra05	4451656	6.78	-0.165928
pH	additive	5.36	Ra05:4451673_A/G	Ra05	4451673	7.81	-0.16915
pH	additive	5.36	Ra05:4452329_A/G	Ra05	4452329	7.14	-0.156268
pH	additive	5.36	Ra05:4452776_A/C	Ra05	4452776	7.98	-0.16472
pH	additive	5.36	Ra05:4601272_G/T	Ra05	4601272	7.32	-0.163055
pH	additive	5.36	Ra05:4601322_G/C	Ra05	4601322	7.54	-0.16723
pH	additive	5.36	Ra05:4601325_G/T	Ra05	4601325	7.52	-0.163617
pH	additive	5.36	Ra05:4601891_T/C	Ra05	4601891	7.43	-0.171814
pH	additive	5.36	Ra05:4601980_C/T	Ra05	4601980	8.05	-0.166205
pH	additive	5.36	Ra05:4602323_A/C	Ra05	4602323	7.31	-0.161087
pH	additive	5.36	Ra05:4602333_A/T	Ra05	4602333	7.43	-0.163957
pH	additive	5.36	Ra05:4602676_A/G	Ra05	4602676	7.76	-0.148647
pH	additive	5.36	Ra05:4602818_T/C	Ra05	4602818	8.76	-0.174769
pH	additive	5.36	Ra05:4610848_T/G	Ra05	4610848	7.63	-0.165073
pH	additive	5.36	Ra05:4611299_C/G	Ra05	4611299	8.03	-0.174943
pH	additive	5.36	Ra05:4611420_T/C	Ra05	4611420	7.43	-0.171809
pH	additive	5.36	Ra05:4611439_G/A	Ra05	4611439	7.45	-0.171999
pH	additive	5.36	Ra05:4611966_T/G	Ra05	4611966	6.85	-0.164931
pH	additive	5.36	Ra05:4611971_T/A	Ra05	4611971	6.48	-0.142454
pH	additive	5.36	Ra05:4612308_A/G	Ra05	4612308	5.71	-0.134241
pH	additive	5.36	Ra05:4846580_G/C	Ra05	4846580	6	-0.149172
pH	additive	5.36	Ra05:5050271_T/C	Ra05	5050271	6.62	-0.153427
pH	additive	5.36	Ra05:5050461_C/A	Ra05	5050461	5.97	-0.143713
pH	additive	5.36	Ra05:5050877_A/T	Ra05	5050877	5.75	-0.134709
pH	additive	5.36	Ra05:5050996_A/G	Ra05	5050996	6.13	-0.15796
pH	additive	5.36	Ra05:5051092_T/A	Ra05	5051092	6.64	-0.158778
pH	additive	5.36	Ra05:5051482_G/A	Ra05	5051482	7.43	-0.171887
pH	additive	5.36	Ra05:5052924_G/C	Ra05	5052924	7.57	-0.172603
pH	additive	5.36	Ra05:5053034_T/G	Ra05	5053034	7.81	-0.175363
pH	additive	5.36	Ra05:5054453_A/G	Ra05	5054453	6.14	-0.149654
pH	additive	5.36	Ra05:5054954_C/T	Ra05	5054954	7.66	-0.16399
pH	additive	5.36	Ra05:5055066_T/G	Ra05	5055066	7.69	-0.166306
pH	additive	5.36	Ra05:5055196_T/A	Ra05	5055196	6.77	-0.165767
pH	additive	5.36	Ra05:5366691_C/G	Ra05	5366691	7.45	-0.168716
pH	additive	5.36	Ra05:5367829_A/G	Ra05	5367829	6.76	0.158898
pH	additive	5.36	Ra05:5369676_G/A	Ra05	5369676	7.35	-0.169298
pH	additive	5.36	Ra05:5563594_A/T	Ra05	5563594	8.7	-0.168477
pH	additive	5.36	Ra05:5563616_T/G	Ra05	5563616	8.51	-0.165424
pH	additive	5.36	Ra05:5564162_G/A	Ra05	5564162	7.02	-0.154149
pH	additive	5.36	Ra05:5564399_A/G	Ra05	5564399	8.1	-0.17339
pH	additive	5.36	Ra05:5564508_A/G	Ra05	5564508	6.73	-0.158865
pH	additive	5.36	Ra05:5564611_C/A	Ra05	5564611	8.11	-0.17439
pH	additive	5.36	Ra05:5902537_T/G	Ra05	5902537	6.24	-0.157935
pH	additive	5.36	Ra05:5904061_T/C	Ra05	5904061	6.13	-0.144993
pH	additive	5.36	Ra05:5904886_A/G	Ra05	5904886	6.78	-0.159476
pH	additive	5.36	Ra05:5904952_T/C	Ra05	5904952	6.76	-0.156835
pH	additive	5.36	Ra05:5906891_G/A	Ra05	5906891	6.06	-0.150908
pH	additive	5.36	Ra05:5907678_C/T	Ra05	5907678	6.18	-0.156939
pH	additive	5.36	Ra05:5907750_A/G	Ra05	5907750	5.86	-0.15089
pH	additive	5.36	Ra05:6148941_T/A	Ra05	6148941	6.24	-0.158004
pH	additive	5.36	Ra05:6149829_G/A	Ra05	6149829	5.81	-0.134674
pH	additive	5.36	Ra05:6816261_G/C	Ra05	6816261	5.66	-0.141052
pH	additive	5.36	Ra05:6816272_A/G	Ra05	6816272	5.64	-0.145224
pH	additive	5.36	Ra05:6816974_G/A	Ra05	6816974	6.03	-0.148372
pH	additive	5.36	Ra05:6818603_C/T	Ra05	6818603	5.46	-0.145392
pH	additive	5.36	Ra05:7098968_C/T	Ra05	7098968	5.48	-0.140426
pH	additive	5.36	Ra05:7099037_C/T	Ra05	7099037	5.5	-0.134301
pH	1-dom-alt	4.65	Ra05:5367829_A/G	Ra05	5367829	7.43	0.171885
pH	1-dom-ref	5.21	Ra05:3384682_C/G	Ra05	3384682	8.1	-0.177544
pH	1-dom-ref	5.21	Ra05:3385334_A/T	Ra05	3385334	8.11	-0.18167
pH	1-dom-ref	5.21	Ra05:3385939_G/A	Ra05	3385939	8.11	-0.18167
pH	1-dom-ref	5.21	Ra05:3423973_C/T	Ra05	3423973	6.9	-0.167516
pH	1-dom-ref	5.21	Ra05:3424163_A/C	Ra05	3424163	7.05	-0.166228
pH	1-dom-ref	5.21	Ra05:3486905_T/C	Ra05	3486905	7.13	-0.166664
pH	1-dom-ref	5.21	Ra05:3486974_G/C	Ra05	3486974	6.9	-0.167516
pH	1-dom-ref	5.21	Ra05:3487389_A/G	Ra05	3487389	6.9	-0.167516
pH	1-dom-ref	5.21	Ra05:3487808_G/C	Ra05	3487808	6.9	-0.167516
pH	1-dom-ref	5.21	Ra05:3488035_A/T	Ra05	3488035	6.9	-0.167516
pH	1-dom-ref	5.21	Ra05:3488580_A/G	Ra05	3488580	6.34	-0.161438
pH	1-dom-ref	5.21	Ra05:3686355_G/C	Ra05	3686355	6.77	-0.165786
pH	1-dom-ref	5.21	Ra05:3831027_A/C	Ra05	3831027	7.43	-0.171885
pH	1-dom-ref	5.21	Ra05:3832054_T/G	Ra05	3832054	6.9	-0.162472
pH	1-dom-ref	5.21	Ra05:3911970_C/G	Ra05	3911970	7.43	-0.171885
pH	1-dom-ref	5.21	Ra05:3969311_G/A	Ra05	3969311	7.43	-0.171885
pH	1-dom-ref	5.21	Ra05:3969341_A/G	Ra05	3969341	7.43	-0.171885
pH	1-dom-ref	5.21	Ra05:3969490_C/T	Ra05	3969490	7.43	-0.171885
pH	1-dom-ref	5.21	Ra05:3969573_T/A	Ra05	3969573	7.43	-0.171885
pH	1-dom-ref	5.21	Ra05:3969662_T/G	Ra05	3969662	8.65	-0.185187
pH	1-dom-ref	5.21	Ra05:3969817_C/T	Ra05	3969817	8.65	-0.185187
pH	1-dom-ref	5.21	Ra05:3969862_G/T	Ra05	3969862	7.3	-0.166072
pH	1-dom-ref	5.21	Ra05:3970030_G/A	Ra05	3970030	8.65	-0.185187
pH	1-dom-ref	5.21	Ra05:3970252_A/G	Ra05	3970252	8.65	-0.185187
pH	1-dom-ref	5.21	Ra05:3970314_T/G	Ra05	3970314	8.65	-0.185187
pH	1-dom-ref	5.21	Ra05:3970320_A/G	Ra05	3970320	8.65	-0.185187
pH	1-dom-ref	5.21	Ra05:3971654_A/G	Ra05	3971654	8.37	-0.179098
pH	1-dom-ref	5.21	Ra05:3971701_C/A	Ra05	3971701	8.65	-0.185187
pH	1-dom-ref	5.21	Ra05:3971739_A/C	Ra05	3971739	8.65	-0.185187
pH	1-dom-ref	5.21	Ra05:3971867_A/T	Ra05	3971867	5.25	-0.136883
pH	1-dom-ref	5.21	Ra05:3972359_G/A	Ra05	3972359	6.77	-0.165786
pH	1-dom-ref	5.21	Ra05:3972426_A/G	Ra05	3972426	8.14	-0.179771
pH	1-dom-ref	5.21	Ra05:3972430_T/C	Ra05	3972430	7.18	-0.167949
pH	1-dom-ref	5.21	Ra05:3972939_G/C	Ra05	3972939	8.61	-0.186185
pH	1-dom-ref	5.21	Ra05:4262245_G/A	Ra05	4262245	7.43	-0.171885
pH	1-dom-ref	5.21	Ra05:4262620_T/G	Ra05	4262620	8.65	-0.185187
pH	1-dom-ref	5.21	Ra05:4262698_G/C	Ra05	4262698	6.77	-0.165786
pH	1-dom-ref	5.21	Ra05:4262719_A/G	Ra05	4262719	7.43	-0.171885
pH	1-dom-ref	5.21	Ra05:4262725_T/G	Ra05	4262725	7.82	-0.177065
pH	1-dom-ref	5.21	Ra05:4262765_T/C	Ra05	4262765	8.01	-0.1765
pH	1-dom-ref	5.21	Ra05:4263113_C/A	Ra05	4263113	8.65	-0.185187
pH	1-dom-ref	5.21	Ra05:4263648_G/T	Ra05	4263648	7.43	-0.171885
pH	1-dom-ref	5.21	Ra05:4264940_G/C	Ra05	4264940	6.65	-0.163173
pH	1-dom-ref	5.21	Ra05:4264947_G/T	Ra05	4264947	6.65	-0.163173
pH	1-dom-ref	5.21	Ra05:4264979_G/A	Ra05	4264979	7.43	-0.171885
pH	1-dom-ref	5.21	Ra05:4265064_A/T	Ra05	4265064	6.65	-0.163173
pH	1-dom-ref	5.21	Ra05:4265272_C/T	Ra05	4265272	8.65	-0.185187
pH	1-dom-ref	5.21	Ra05:4271969_T/C	Ra05	4271969	8.65	-0.185187
pH	1-dom-ref	5.21	Ra05:4272353_C/T	Ra05	4272353	7.75	-0.175592
pH	1-dom-ref	5.21	Ra05:4272425_A/G	Ra05	4272425	7.75	-0.175592
pH	1-dom-ref	5.21	Ra05:4272447_A/T	Ra05	4272447	6.83	-0.155438
pH	1-dom-ref	5.21	Ra05:4272536_T/C	Ra05	4272536	5.43	-0.140253
pH	1-dom-ref	5.21	Ra05:4272541_G/A	Ra05	4272541	8.42	-0.17868
pH	1-dom-ref	5.21	Ra05:4272543_G/A	Ra05	4272543	7.1	-0.158613
pH	1-dom-ref	5.21	Ra05:4272636_G/T	Ra05	4272636	8.65	-0.185187
pH	1-dom-ref	5.21	Ra05:4272637_A/T	Ra05	4272637	8.65	-0.185187
pH	1-dom-ref	5.21	Ra05:4272812_A/G	Ra05	4272812	8.65	-0.185187
pH	1-dom-ref	5.21	Ra05:4272828_G/A	Ra05	4272828	8.65	-0.185187
pH	1-dom-ref	5.21	Ra05:4272843_T/G	Ra05	4272843	8.65	-0.185187
pH	1-dom-ref	5.21	Ra05:4272859_T/C	Ra05	4272859	7.43	-0.171885
pH	1-dom-ref	5.21	Ra05:4272868_A/T	Ra05	4272868	7.43	-0.171885
pH	1-dom-ref	5.21	Ra05:4273021_G/C	Ra05	4273021	8.65	-0.185187
pH	1-dom-ref	5.21	Ra05:4273093_T/A	Ra05	4273093	8.65	-0.185187
pH	1-dom-ref	5.21	Ra05:4273105_T/C	Ra05	4273105	8.65	-0.185187
pH	1-dom-ref	5.21	Ra05:4273120_C/G	Ra05	4273120	8.65	-0.185187
pH	1-dom-ref	5.21	Ra05:4273215_G/A	Ra05	4273215	8.65	-0.185187
pH	1-dom-ref	5.21	Ra05:4273469_C/T	Ra05	4273469	8.65	-0.185187
pH	1-dom-ref	5.21	Ra05:4273700_A/G	Ra05	4273700	7.43	-0.171885
pH	1-dom-ref	5.21	Ra05:4273712_A/T	Ra05	4273712	8.65	-0.185187
pH	1-dom-ref	5.21	Ra05:4273869_C/T	Ra05	4273869	7.43	-0.171885
pH	1-dom-ref	5.21	Ra05:4273927_G/A	Ra05	4273927	7.43	-0.171885
pH	1-dom-ref	5.21	Ra05:4274063_A/G	Ra05	4274063	8.66	-0.185651
pH	1-dom-ref	5.21	Ra05:4274351_T/G	Ra05	4274351	7.53	-0.169418
pH	1-dom-ref	5.21	Ra05:4274390_G/T	Ra05	4274390	7.43	-0.171885
pH	1-dom-ref	5.21	Ra05:4274464_A/T	Ra05	4274464	7.43	-0.171885
pH	1-dom-ref	5.21	Ra05:4274514_A/C	Ra05	4274514	7.43	-0.171885
pH	1-dom-ref	5.21	Ra05:4274826_T/A	Ra05	4274826	7.43	-0.171885
pH	1-dom-ref	5.21	Ra05:4275417_T/A	Ra05	4275417	6.56	-0.152048
pH	1-dom-ref	5.21	Ra05:4275748_A/C	Ra05	4275748	7.43	-0.171885
pH	1-dom-ref	5.21	Ra05:4276269_A/G	Ra05	4276269	7.43	-0.171885
pH	1-dom-ref	5.21	Ra05:4276286_G/A	Ra05	4276286	7.43	-0.171885
pH	1-dom-ref	5.21	Ra05:4445507_G/A	Ra05	4445507	8.65	-0.185187
pH	1-dom-ref	5.21	Ra05:4445962_A/T	Ra05	4445962	7.43	-0.171885
pH	1-dom-ref	5.21	Ra05:4445982_A/T	Ra05	4445982	8.65	-0.185187
pH	1-dom-ref	5.21	Ra05:4446030_C/T	Ra05	4446030	7.43	-0.171885
pH	1-dom-ref	5.21	Ra05:4446037_C/G	Ra05	4446037	7.43	-0.171885
pH	1-dom-ref	5.21	Ra05:4446047_A/C	Ra05	4446047	8.36	-0.178783
pH	1-dom-ref	5.21	Ra05:4446115_T/G	Ra05	4446115	5.91	-0.153458
pH	1-dom-ref	5.21	Ra05:4446139_C/T	Ra05	4446139	7.43	-0.171885
pH	1-dom-ref	5.21	Ra05:4446291_T/C	Ra05	4446291	7.43	-0.171885
pH	1-dom-ref	5.21	Ra05:4446333_T/A	Ra05	4446333	7.43	-0.171885
pH	1-dom-ref	5.21	Ra05:4446341_T/A	Ra05	4446341	7.43	-0.171885
pH	1-dom-ref	5.21	Ra05:4446343_C/T	Ra05	4446343	7.43	-0.171885
pH	1-dom-ref	5.21	Ra05:4446359_T/G	Ra05	4446359	7.43	-0.171885
pH	1-dom-ref	5.21	Ra05:4446374_C/T	Ra05	4446374	7.75	-0.175592
pH	1-dom-ref	5.21	Ra05:4446637_A/G	Ra05	4446637	7.43	-0.171885
pH	1-dom-ref	5.21	Ra05:4446660_A/T	Ra05	4446660	8.65	-0.185187
pH	1-dom-ref	5.21	Ra05:4447111_T/C	Ra05	4447111	8.63	-0.186436
pH	1-dom-ref	5.21	Ra05:4447291_C/G	Ra05	4447291	7.43	-0.171885
pH	1-dom-ref	5.21	Ra05:4447609_C/T	Ra05	4447609	7.43	-0.171885
pH	1-dom-ref	5.21	Ra05:4447749_A/G	Ra05	4447749	8.65	-0.185187
pH	1-dom-ref	5.21	Ra05:4448024_G/A	Ra05	4448024	6.98	-0.166974
pH	1-dom-ref	5.21	Ra05:4448123_T/C	Ra05	4448123	9.64	-0.191638
pH	1-dom-ref	5.21	Ra05:4448155_C/T	Ra05	4448155	9.64	-0.191638
pH	1-dom-ref	5.21	Ra05:4448373_C/G	Ra05	4448373	7.43	-0.171885
pH	1-dom-ref	5.21	Ra05:4448375_T/G	Ra05	4448375	7.43	-0.171885
pH	1-dom-ref	5.21	Ra05:4448902_T/C	Ra05	4448902	8.65	-0.185187
pH	1-dom-ref	5.21	Ra05:4450342_T/C	Ra05	4450342	8.65	-0.185187
pH	1-dom-ref	5.21	Ra05:4450430_T/C	Ra05	4450430	8.65	-0.185187
pH	1-dom-ref	5.21	Ra05:4451004_A/T	Ra05	4451004	6.77	-0.165786
pH	1-dom-ref	5.21	Ra05:4451009_T/G	Ra05	4451009	8.65	-0.185187
pH	1-dom-ref	5.21	Ra05:4451077_C/A	Ra05	4451077	7.94	-0.176736
pH	1-dom-ref	5.21	Ra05:4451653_A/T	Ra05	4451653	6.77	-0.165786
pH	1-dom-ref	5.21	Ra05:4451656_A/G	Ra05	4451656	6.77	-0.165786
pH	1-dom-ref	5.21	Ra05:4451673_A/G	Ra05	4451673	8.65	-0.185187
pH	1-dom-ref	5.21	Ra05:4452329_A/G	Ra05	4452329	8.65	-0.185187
pH	1-dom-ref	5.21	Ra05:4452776_A/C	Ra05	4452776	8.65	-0.185187
pH	1-dom-ref	5.21	Ra05:4601272_G/T	Ra05	4601272	7.43	-0.171885
pH	1-dom-ref	5.21	Ra05:4601322_G/C	Ra05	4601322	7.43	-0.171885
pH	1-dom-ref	5.21	Ra05:4601325_G/T	Ra05	4601325	7.36	-0.166596
pH	1-dom-ref	5.21	Ra05:4601891_T/C	Ra05	4601891	7.43	-0.171885
pH	1-dom-ref	5.21	Ra05:4601980_C/T	Ra05	4601980	7.43	-0.171885
pH	1-dom-ref	5.21	Ra05:4602323_A/C	Ra05	4602323	7.43	-0.171885
pH	1-dom-ref	5.21	Ra05:4602333_A/T	Ra05	4602333	7.43	-0.171885
pH	1-dom-ref	5.21	Ra05:4602676_A/G	Ra05	4602676	8.65	-0.185187
pH	1-dom-ref	5.21	Ra05:4602818_T/C	Ra05	4602818	8.65	-0.185187
pH	1-dom-ref	5.21	Ra05:4610848_T/G	Ra05	4610848	8.04	-0.175209
pH	1-dom-ref	5.21	Ra05:4611299_C/G	Ra05	4611299	7.43	-0.171885
pH	1-dom-ref	5.21	Ra05:4611420_T/C	Ra05	4611420	7.43	-0.171885
pH	1-dom-ref	5.21	Ra05:4611439_G/A	Ra05	4611439	7.43	-0.171885
pH	1-dom-ref	5.21	Ra05:4611966_T/G	Ra05	4611966	6.92	-0.167961
pH	1-dom-ref	5.21	Ra05:4611971_T/A	Ra05	4611971	7.83	-0.177569
pH	1-dom-ref	5.21	Ra05:4612308_A/G	Ra05	4612308	5.3	-0.143396
pH	1-dom-ref	5.21	Ra05:4846580_G/C	Ra05	4846580	6.86	-0.163948
pH	1-dom-ref	5.21	Ra05:5050271_T/C	Ra05	5050271	6.43	-0.154083
pH	1-dom-ref	5.21	Ra05:5050461_C/A	Ra05	5050461	6.68	-0.157716
pH	1-dom-ref	5.21	Ra05:5050877_A/T	Ra05	5050877	7.43	-0.171885
pH	1-dom-ref	5.21	Ra05:5050996_A/G	Ra05	5050996	6.03	-0.157188
pH	1-dom-ref	5.21	Ra05:5051092_T/A	Ra05	5051092	6.97	-0.168165
pH	1-dom-ref	5.21	Ra05:5051482_G/A	Ra05	5051482	7.43	-0.171885
pH	1-dom-ref	5.21	Ra05:5052924_G/C	Ra05	5052924	7.52	-0.169093
pH	1-dom-ref	5.21	Ra05:5053034_T/G	Ra05	5053034	7.71	-0.176252
pH	1-dom-ref	5.21	Ra05:5054453_A/G	Ra05	5054453	6.27	-0.161331
pH	1-dom-ref	5.21	Ra05:5054954_C/T	Ra05	5054954	8.65	-0.185187
pH	1-dom-ref	5.21	Ra05:5055066_T/G	Ra05	5055066	8.65	-0.185187
pH	1-dom-ref	5.21	Ra05:5055196_T/A	Ra05	5055196	6.77	-0.165786
pH	1-dom-ref	5.21	Ra05:5366691_C/G	Ra05	5366691	7.43	-0.171885
pH	1-dom-ref	5.21	Ra05:5369676_G/A	Ra05	5369676	7.61	-0.16948
pH	1-dom-ref	5.21	Ra05:5563594_A/T	Ra05	5563594	8.65	-0.185187
pH	1-dom-ref	5.21	Ra05:5563616_T/G	Ra05	5563616	8.65	-0.185187
pH	1-dom-ref	5.21	Ra05:5564162_G/A	Ra05	5564162	8.08	-0.175271
pH	1-dom-ref	5.21	Ra05:5564399_A/G	Ra05	5564399	8.65	-0.185187
pH	1-dom-ref	5.21	Ra05:5564508_A/G	Ra05	5564508	6.77	-0.165786
pH	1-dom-ref	5.21	Ra05:5564611_C/A	Ra05	5564611	8.65	-0.185187
pH	1-dom-ref	5.21	Ra05:5902537_T/G	Ra05	5902537	6.23	-0.157882
pH	1-dom-ref	5.21	Ra05:5904061_T/C	Ra05	5904061	7.33	-0.171008
pH	1-dom-ref	5.21	Ra05:5904886_A/G	Ra05	5904886	7.33	-0.171008
pH	1-dom-ref	5.21	Ra05:5904952_T/C	Ra05	5904952	7.33	-0.171008
pH	1-dom-ref	5.21	Ra05:5906891_G/A	Ra05	5906891	6.23	-0.157882
pH	1-dom-ref	5.21	Ra05:5907678_C/T	Ra05	5907678	6.23	-0.157882
pH	1-dom-ref	5.21	Ra05:5907750_A/G	Ra05	5907750	6.23	-0.157882
pH	1-dom-ref	5.21	Ra05:6148941_T/A	Ra05	6148941	6.23	-0.157882
pH	1-dom-ref	5.21	Ra05:6149829_G/A	Ra05	6149829	6.65	-0.164259
pH	1-dom-ref	5.21	Ra05:6614802_A/T	Ra05	6614802	5.69	-0.150231
pH	1-dom-ref	5.21	Ra05:6615062_A/T	Ra05	6615062	5.83	-0.15164
pH	1-dom-ref	5.21	Ra05:6816261_G/C	Ra05	6816261	5.45	-0.145416
pH	1-dom-ref	5.21	Ra05:6816272_A/G	Ra05	6816272	5.45	-0.145416
pH	1-dom-ref	5.21	Ra05:6816974_G/A	Ra05	6816974	6.41	-0.158686
pH	1-dom-ref	5.21	Ra05:6818603_C/T	Ra05	6818603	5.45	-0.145416
pH	1-dom-ref	5.21	Ra05:7099037_C/T	Ra05	7099037	5.51	-0.146805
pH	1-dom-ref	5.21	Ra05:7099214_T/C	Ra05	7099214	5.51	-0.146805
pH	1-dom-ref	5.21	Ra05:7099246_T/G	Ra05	7099246	5.51	-0.146805
pH	1-dom-ref	5.21	Ra05:7099409_T/C	Ra05	7099409	5.51	-0.146805
pH	1-dom-ref	5.21	Ra05:7099993_A/G	Ra05	7099993	5.51	-0.146805
TA	additive	5.44	Ra05:3384682_C/G	Ra05	3384682	7.44	0.191225
TA	additive	5.44	Ra05:3385334_A/T	Ra05	3385334	6.43	0.178494
TA	additive	5.44	Ra05:3385939_G/A	Ra05	3385939	6.86	0.19548
TA	additive	5.44	Ra05:3423973_C/T	Ra05	3423973	7.11	0.20568
TA	additive	5.44	Ra05:3424163_A/C	Ra05	3424163	6.56	0.192306
TA	additive	5.44	Ra05:3486905_T/C	Ra05	3486905	6.61	0.160338
TA	additive	5.44	Ra05:3486974_G/C	Ra05	3486974	6.71	0.190002
TA	additive	5.44	Ra05:3487389_A/G	Ra05	3487389	6.96	0.20272
TA	additive	5.44	Ra05:3487808_G/C	Ra05	3487808	5.88	0.154153
TA	additive	5.44	Ra05:3488035_A/T	Ra05	3488035	7.04	0.187176
TA	additive	5.44	Ra05:3686355_G/C	Ra05	3686355	7.1	0.202484
TA	additive	5.44	Ra05:3831027_A/C	Ra05	3831027	7.28	0.204486
TA	additive	5.44	Ra05:3832054_T/G	Ra05	3832054	7.19	0.185816
TA	additive	5.44	Ra05:3911970_C/G	Ra05	3911970	6.96	0.193253
TA	additive	5.44	Ra05:3969311_G/A	Ra05	3969311	7.28	0.203871
TA	additive	5.44	Ra05:3969341_A/G	Ra05	3969341	7.29	0.204151
TA	additive	5.44	Ra05:3969490_C/T	Ra05	3969490	7.27	0.204492
TA	additive	5.44	Ra05:3969573_T/A	Ra05	3969573	7.2	0.200411
TA	additive	5.44	Ra05:3969662_T/G	Ra05	3969662	7.12	0.198282
TA	additive	5.44	Ra05:3969817_C/T	Ra05	3969817	7.47	0.191061
TA	additive	5.44	Ra05:3969862_G/T	Ra05	3969862	6.96	0.191573
TA	additive	5.44	Ra05:3970030_G/A	Ra05	3970030	7.05	0.191099
TA	additive	5.44	Ra05:3970252_A/G	Ra05	3970252	7.33	0.203915
TA	additive	5.44	Ra05:3970314_T/G	Ra05	3970314	7.41	0.199838
TA	additive	5.44	Ra05:3970320_A/G	Ra05	3970320	7.24	0.193596
TA	additive	5.44	Ra05:3971654_A/G	Ra05	3971654	6.67	0.1858
TA	additive	5.44	Ra05:3971701_C/A	Ra05	3971701	7.42	0.201185
TA	additive	5.44	Ra05:3971739_A/C	Ra05	3971739	7.43	0.204965
TA	additive	5.44	Ra05:3971867_A/T	Ra05	3971867	5.54	0.169522
TA	additive	5.44	Ra05:3972359_G/A	Ra05	3972359	7.43	0.208772
TA	additive	5.44	Ra05:3972426_A/G	Ra05	3972426	6.12	0.180095
TA	additive	5.44	Ra05:3972430_T/C	Ra05	3972430	5.65	0.171758
TA	additive	5.44	Ra05:3972939_G/C	Ra05	3972939	6.67	0.190866
TA	additive	5.44	Ra05:4262245_G/A	Ra05	4262245	7.32	0.2036
TA	additive	5.44	Ra05:4262620_T/G	Ra05	4262620	7.4	0.206221
TA	additive	5.44	Ra05:4262698_G/C	Ra05	4262698	7.53	0.210328
TA	additive	5.44	Ra05:4262719_A/G	Ra05	4262719	7.49	0.202334
TA	additive	5.44	Ra05:4262725_T/G	Ra05	4262725	7.07	0.185842
TA	additive	5.44	Ra05:4262765_T/C	Ra05	4262765	6.77	0.180966
TA	additive	5.44	Ra05:4263113_C/A	Ra05	4263113	7.13	0.195587
TA	additive	5.44	Ra05:4263648_G/T	Ra05	4263648	7.33	0.197875
TA	additive	5.44	Ra05:4264940_G/C	Ra05	4264940	6.87	0.199409
TA	additive	5.44	Ra05:4264947_G/T	Ra05	4264947	6.71	0.198275
TA	additive	5.44	Ra05:4264979_G/A	Ra05	4264979	7.37	0.203708
TA	additive	5.44	Ra05:4265064_A/T	Ra05	4265064	7.32	0.200464
TA	additive	5.44	Ra05:4265272_C/T	Ra05	4265272	7.08	0.19731
TA	additive	5.44	Ra05:4271969_T/C	Ra05	4271969	6.72	0.188143
TA	additive	5.44	Ra05:4272353_C/T	Ra05	4272353	6.92	0.180906
TA	additive	5.44	Ra05:4272425_A/G	Ra05	4272425	6.8	0.177372
TA	additive	5.44	Ra05:4272447_A/T	Ra05	4272447	6.75	0.17647
TA	additive	5.44	Ra05:4272536_T/C	Ra05	4272536	5.77	0.161668
TA	additive	5.44	Ra05:4272541_G/A	Ra05	4272541	6.61	0.163324
TA	additive	5.44	Ra05:4272543_G/A	Ra05	4272543	6.87	0.167169
TA	additive	5.44	Ra05:4272636_G/T	Ra05	4272636	6.17	0.157282
TA	additive	5.44	Ra05:4272637_A/T	Ra05	4272637	6.18	0.156849
TA	additive	5.44	Ra05:4272812_A/G	Ra05	4272812	7.27	0.200856
TA	additive	5.44	Ra05:4272828_G/A	Ra05	4272828	7.16	0.196911
TA	additive	5.44	Ra05:4272843_T/G	Ra05	4272843	7.36	0.204418
TA	additive	5.44	Ra05:4272859_T/C	Ra05	4272859	7.26	0.204511
TA	additive	5.44	Ra05:4272868_A/T	Ra05	4272868	7.26	0.204495
TA	additive	5.44	Ra05:4273021_G/C	Ra05	4273021	7.15	0.196521
TA	additive	5.44	Ra05:4273093_T/A	Ra05	4273093	7.22	0.198844
TA	additive	5.44	Ra05:4273105_T/C	Ra05	4273105	7.27	0.200515
TA	additive	5.44	Ra05:4273120_C/G	Ra05	4273120	7.29	0.202815
TA	additive	5.44	Ra05:4273215_G/A	Ra05	4273215	7	0.193687
TA	additive	5.44	Ra05:4273469_C/T	Ra05	4273469	7.11	0.199583
TA	additive	5.44	Ra05:4273700_A/G	Ra05	4273700	7.26	0.204506
TA	additive	5.44	Ra05:4273712_A/T	Ra05	4273712	6.64	0.182399
TA	additive	5.44	Ra05:4273869_C/T	Ra05	4273869	7.63	0.208262
TA	additive	5.44	Ra05:4273927_G/A	Ra05	4273927	7.99	0.20836
TA	additive	5.44	Ra05:4274063_A/G	Ra05	4274063	7.6	0.208606
TA	additive	5.44	Ra05:4274351_T/G	Ra05	4274351	7.29	0.201697
TA	additive	5.44	Ra05:4274390_G/T	Ra05	4274390	7.63	0.207928
TA	additive	5.44	Ra05:4274464_A/T	Ra05	4274464	7.99	0.208318
TA	additive	5.44	Ra05:4274514_A/C	Ra05	4274514	7.98	0.20778
TA	additive	5.44	Ra05:4274826_T/A	Ra05	4274826	7.02	0.199958
TA	additive	5.44	Ra05:4275417_T/A	Ra05	4275417	6.54	0.161761
TA	additive	5.44	Ra05:4275748_A/C	Ra05	4275748	7.29	0.204407
TA	additive	5.44	Ra05:4276269_A/G	Ra05	4276269	7.25	0.203864
TA	additive	5.44	Ra05:4276286_G/A	Ra05	4276286	7.42	0.20858
TA	additive	5.44	Ra05:4445507_G/A	Ra05	4445507	7.22	0.195381
TA	additive	5.44	Ra05:4445962_A/T	Ra05	4445962	6.66	0.176624
TA	additive	5.44	Ra05:4445982_A/T	Ra05	4445982	6.81	0.187059
TA	additive	5.44	Ra05:4446030_C/T	Ra05	4446030	7.48	0.206504
TA	additive	5.44	Ra05:4446037_C/G	Ra05	4446037	7.52	0.207127
TA	additive	5.44	Ra05:4446047_A/C	Ra05	4446047	7.73	0.208303
TA	additive	5.44	Ra05:4446115_T/G	Ra05	4446115	6.88	0.200708
TA	additive	5.44	Ra05:4446139_C/T	Ra05	4446139	7.24	0.204552
TA	additive	5.44	Ra05:4446291_T/C	Ra05	4446291	7.26	0.20451
TA	additive	5.44	Ra05:4446333_T/A	Ra05	4446333	6.59	0.16332
TA	additive	5.44	Ra05:4446341_T/A	Ra05	4446341	7.25	0.204384
TA	additive	5.44	Ra05:4446343_C/T	Ra05	4446343	7.26	0.204487
TA	additive	5.44	Ra05:4446359_T/G	Ra05	4446359	7.26	0.204514
TA	additive	5.44	Ra05:4446374_C/T	Ra05	4446374	7.41	0.206596
TA	additive	5.44	Ra05:4446637_A/G	Ra05	4446637	7.09	0.198565
TA	additive	5.44	Ra05:4446660_A/T	Ra05	4446660	6.75	0.180263
TA	additive	5.44	Ra05:4447111_T/C	Ra05	4447111	7.4	0.206237
TA	additive	5.44	Ra05:4447291_C/G	Ra05	4447291	7.28	0.205247
TA	additive	5.44	Ra05:4447609_C/T	Ra05	4447609	7.14	0.202608
TA	additive	5.44	Ra05:4447749_A/G	Ra05	4447749	6.57	0.181049
TA	additive	5.44	Ra05:4448024_G/A	Ra05	4448024	6.57	0.188718
TA	additive	5.44	Ra05:4448123_T/C	Ra05	4448123	7.64	0.19879
TA	additive	5.44	Ra05:4448155_C/T	Ra05	4448155	7.69	0.199069
TA	additive	5.44	Ra05:4448373_C/G	Ra05	4448373	7.23	0.204493
TA	additive	5.44	Ra05:4448375_T/G	Ra05	4448375	7.26	0.204521
TA	additive	5.44	Ra05:4448902_T/C	Ra05	4448902	7.18	0.197651
TA	additive	5.44	Ra05:4450342_T/C	Ra05	4450342	6.97	0.18219
TA	additive	5.44	Ra05:4450430_T/C	Ra05	4450430	7.23	0.179522
TA	additive	5.44	Ra05:4451004_A/T	Ra05	4451004	7.13	0.202502
TA	additive	5.44	Ra05:4451009_T/G	Ra05	4451009	6.98	0.188613
TA	additive	5.44	Ra05:4451077_C/A	Ra05	4451077	6.35	0.179869
TA	additive	5.44	Ra05:4451653_A/T	Ra05	4451653	7.51	0.212645
TA	additive	5.44	Ra05:4451656_A/G	Ra05	4451656	7.4	0.209899
TA	additive	5.44	Ra05:4451673_A/G	Ra05	4451673	7.12	0.198451
TA	additive	5.44	Ra05:4452329_A/G	Ra05	4452329	6.57	0.181307
TA	additive	5.44	Ra05:4452776_A/C	Ra05	4452776	7.3	0.191768
TA	additive	5.44	Ra05:4601272_G/T	Ra05	4601272	7.21	0.194362
TA	additive	5.44	Ra05:4601322_G/C	Ra05	4601322	7.28	0.197351
TA	additive	5.44	Ra05:4601325_G/T	Ra05	4601325	6.9	0.187907
TA	additive	5.44	Ra05:4601891_T/C	Ra05	4601891	7.27	0.204476
TA	additive	5.44	Ra05:4601980_C/T	Ra05	4601980	7.24	0.188792
TA	additive	5.44	Ra05:4602323_A/C	Ra05	4602323	7.36	0.194215
TA	additive	5.44	Ra05:4602333_A/T	Ra05	4602333	7.32	0.195573
TA	additive	5.44	Ra05:4602676_A/G	Ra05	4602676	7.21	0.173724
TA	additive	5.44	Ra05:4602818_T/C	Ra05	4602818	7.5	0.199015
TA	additive	5.44	Ra05:4610848_T/G	Ra05	4610848	7.25	0.198158
TA	additive	5.44	Ra05:4611299_C/G	Ra05	4611299	7.3	0.200326
TA	additive	5.44	Ra05:4611420_T/C	Ra05	4611420	7.26	0.204451
TA	additive	5.44	Ra05:4611439_G/A	Ra05	4611439	7.27	0.204493
TA	additive	5.44	Ra05:4611966_T/G	Ra05	4611966	6.85	0.199153
TA	additive	5.44	Ra05:4611971_T/A	Ra05	4611971	6.55	0.174294
TA	additive	5.44	Ra05:4612308_A/G	Ra05	4612308	6.16	0.167959
TA	additive	5.44	Ra05:4846580_G/C	Ra05	4846580	6.75	0.192443
TA	additive	5.44	Ra05:5050271_T/C	Ra05	5050271	6.84	0.187564
TA	additive	5.44	Ra05:5050461_C/A	Ra05	5050461	5.8	0.170215
TA	additive	5.44	Ra05:5050877_A/T	Ra05	5050877	5.76	0.161557
TA	additive	5.44	Ra05:5050996_A/G	Ra05	5050996	6.75	0.200654
TA	additive	5.44	Ra05:5051092_T/A	Ra05	5051092	6.76	0.200572
TA	additive	5.44	Ra05:5051482_G/A	Ra05	5051482	7.26	0.204524
TA	additive	5.44	Ra05:5052924_G/C	Ra05	5052924	7.69	0.209618
TA	additive	5.44	Ra05:5053034_T/G	Ra05	5053034	7.58	0.20862
TA	additive	5.44	Ra05:5054453_A/G	Ra05	5054453	7.35	0.198839
TA	additive	5.44	Ra05:5054954_C/T	Ra05	5054954	7.2	0.19396
TA	additive	5.44	Ra05:5055066_T/G	Ra05	5055066	7.12	0.195307
TA	additive	5.44	Ra05:5055196_T/A	Ra05	5055196	7.4	0.209736
TA	additive	5.44	Ra05:5366691_C/G	Ra05	5366691	7.34	0.201466
TA	additive	5.44	Ra05:5367829_A/G	Ra05	5367829	6.91	-0.193477
TA	additive	5.44	Ra05:5369676_G/A	Ra05	5369676	7.22	0.202029
TA	additive	5.44	Ra05:5563594_A/T	Ra05	5563594	7.34	0.189418
TA	additive	5.44	Ra05:5563616_T/G	Ra05	5563616	7.15	0.184808
TA	additive	5.44	Ra05:5564162_G/A	Ra05	5564162	7.35	0.192327
TA	additive	5.44	Ra05:5564399_A/G	Ra05	5564399	7.44	0.20512
TA	additive	5.44	Ra05:5564508_A/G	Ra05	5564508	7.38	0.201025
TA	additive	5.44	Ra05:5564611_C/A	Ra05	5564611	7.42	0.206351
TA	additive	5.44	Ra05:5902537_T/G	Ra05	5902537	6.17	0.188977
TA	additive	5.44	Ra05:5904061_T/C	Ra05	5904061	5.56	0.166787
TA	additive	5.44	Ra05:5904886_A/G	Ra05	5904886	6.19	0.18726
TA	additive	5.44	Ra05:5904952_T/C	Ra05	5904952	6.1	0.181881
TA	additive	5.44	Ra05:5906891_G/A	Ra05	5906891	6.18	0.183649
TA	additive	5.44	Ra05:5907678_C/T	Ra05	5907678	6.05	0.186991
TA	additive	5.44	Ra05:5907750_A/G	Ra05	5907750	5.77	0.180271
TA	additive	5.44	Ra05:6148941_T/A	Ra05	6148941	6.11	0.188094
TA	additive	5.44	Ra05:6149829_G/A	Ra05	6149829	5.82	0.164
TA	additive	5.44	Ra05:6816261_G/C	Ra05	6816261	5.54	0.167615
TA	1-dom-alt	4.69	Ra05:5367829_A/G	Ra05	5367829	7.26	-0.204522
TA	1-dom-ref	5.24	Ra05:3384682_C/G	Ra05	3384682	7.6	0.207452
TA	1-dom-ref	5.24	Ra05:3385334_A/T	Ra05	3385334	7.12	0.205253
TA	1-dom-ref	5.24	Ra05:3385939_G/A	Ra05	3385939	7.12	0.205253
TA	1-dom-ref	5.24	Ra05:3423973_C/T	Ra05	3423973	6.96	0.202744
TA	1-dom-ref	5.24	Ra05:3424163_A/C	Ra05	3424163	6.6	0.193354
TA	1-dom-ref	5.24	Ra05:3486905_T/C	Ra05	3486905	7.43	0.204786
TA	1-dom-ref	5.24	Ra05:3486974_G/C	Ra05	3486974	6.96	0.202744
TA	1-dom-ref	5.24	Ra05:3487389_A/G	Ra05	3487389	6.96	0.202744
TA	1-dom-ref	5.24	Ra05:3487808_G/C	Ra05	3487808	6.96	0.202744
TA	1-dom-ref	5.24	Ra05:3488035_A/T	Ra05	3488035	6.96	0.202744
TA	1-dom-ref	5.24	Ra05:3488580_A/G	Ra05	3488580	5.9	0.187244
TA	1-dom-ref	5.24	Ra05:3488657_G/A	Ra05	3488657	5.79	0.181805
TA	1-dom-ref	5.24	Ra05:3686355_G/C	Ra05	3686355	7.4	0.209693
TA	1-dom-ref	5.24	Ra05:3831027_A/C	Ra05	3831027	7.26	0.204522
TA	1-dom-ref	5.24	Ra05:3832054_T/G	Ra05	3832054	6.62	0.19123
TA	1-dom-ref	5.24	Ra05:3911970_C/G	Ra05	3911970	7.26	0.204522
TA	1-dom-ref	5.24	Ra05:3969311_G/A	Ra05	3969311	7.26	0.204522
TA	1-dom-ref	5.24	Ra05:3969341_A/G	Ra05	3969341	7.26	0.204522
TA	1-dom-ref	5.24	Ra05:3969490_C/T	Ra05	3969490	7.26	0.204522
TA	1-dom-ref	5.24	Ra05:3969573_T/A	Ra05	3969573	7.26	0.204522
TA	1-dom-ref	5.24	Ra05:3969662_T/G	Ra05	3969662	7.4	0.206323
TA	1-dom-ref	5.24	Ra05:3969817_C/T	Ra05	3969817	7.4	0.206323
TA	1-dom-ref	5.24	Ra05:3969862_G/T	Ra05	3969862	6.5	0.188312
TA	1-dom-ref	5.24	Ra05:3970030_G/A	Ra05	3970030	7.4	0.206323
TA	1-dom-ref	5.24	Ra05:3970252_A/G	Ra05	3970252	7.4	0.206323
TA	1-dom-ref	5.24	Ra05:3970314_T/G	Ra05	3970314	7.4	0.206323
TA	1-dom-ref	5.24	Ra05:3970320_A/G	Ra05	3970320	7.4	0.206323
TA	1-dom-ref	5.24	Ra05:3971654_A/G	Ra05	3971654	7	0.196955
TA	1-dom-ref	5.24	Ra05:3971701_C/A	Ra05	3971701	7.4	0.206323
TA	1-dom-ref	5.24	Ra05:3971739_A/C	Ra05	3971739	7.4	0.206323
TA	1-dom-ref	5.24	Ra05:3971867_A/T	Ra05	3971867	5.56	0.170462
TA	1-dom-ref	5.24	Ra05:3972359_G/A	Ra05	3972359	7.4	0.209693
TA	1-dom-ref	5.24	Ra05:3972426_A/G	Ra05	3972426	6.83	0.198111
TA	1-dom-ref	5.24	Ra05:3972430_T/C	Ra05	3972430	5.44	0.174813
TA	1-dom-ref	5.24	Ra05:3972939_G/C	Ra05	3972939	7.01	0.203341
TA	1-dom-ref	5.24	Ra05:4262245_G/A	Ra05	4262245	7.26	0.204522
TA	1-dom-ref	5.24	Ra05:4262620_T/G	Ra05	4262620	7.4	0.206323
TA	1-dom-ref	5.24	Ra05:4262698_G/C	Ra05	4262698	7.4	0.209693
TA	1-dom-ref	5.24	Ra05:4262719_A/G	Ra05	4262719	7.26	0.204522
TA	1-dom-ref	5.24	Ra05:4262725_T/G	Ra05	4262725	7.12	0.203443
TA	1-dom-ref	5.24	Ra05:4262765_T/C	Ra05	4262765	6.8	0.195737
TA	1-dom-ref	5.24	Ra05:4263113_C/A	Ra05	4263113	7.4	0.206323
TA	1-dom-ref	5.24	Ra05:4263648_G/T	Ra05	4263648	7.26	0.204522
TA	1-dom-ref	5.24	Ra05:4264940_G/C	Ra05	4264940	6.97	0.20128
TA	1-dom-ref	5.24	Ra05:4264947_G/T	Ra05	4264947	6.97	0.20128
TA	1-dom-ref	5.24	Ra05:4264979_G/A	Ra05	4264979	7.26	0.204522
TA	1-dom-ref	5.24	Ra05:4265064_A/T	Ra05	4265064	6.97	0.20128
TA	1-dom-ref	5.24	Ra05:4265272_C/T	Ra05	4265272	7.4	0.206323
TA	1-dom-ref	5.24	Ra05:4271969_T/C	Ra05	4271969	7.4	0.206323
TA	1-dom-ref	5.24	Ra05:4272353_C/T	Ra05	4272353	7.4	0.206323
TA	1-dom-ref	5.24	Ra05:4272425_A/G	Ra05	4272425	7.4	0.206323
TA	1-dom-ref	5.24	Ra05:4272447_A/T	Ra05	4272447	6.97	0.192902
TA	1-dom-ref	5.24	Ra05:4272536_T/C	Ra05	4272536	5.98	0.182247
TA	1-dom-ref	5.24	Ra05:4272541_G/A	Ra05	4272541	7.4	0.206323
TA	1-dom-ref	5.24	Ra05:4272543_G/A	Ra05	4272543	6.81	0.186643
TA	1-dom-ref	5.24	Ra05:4272636_G/T	Ra05	4272636	7.4	0.206323
TA	1-dom-ref	5.24	Ra05:4272637_A/T	Ra05	4272637	7.4	0.206323
TA	1-dom-ref	5.24	Ra05:4272812_A/G	Ra05	4272812	7.4	0.206323
TA	1-dom-ref	5.24	Ra05:4272828_G/A	Ra05	4272828	7.4	0.206323
TA	1-dom-ref	5.24	Ra05:4272843_T/G	Ra05	4272843	7.4	0.206323
TA	1-dom-ref	5.24	Ra05:4272859_T/C	Ra05	4272859	7.26	0.204522
TA	1-dom-ref	5.24	Ra05:4272868_A/T	Ra05	4272868	7.26	0.204522
TA	1-dom-ref	5.24	Ra05:4273021_G/C	Ra05	4273021	7.4	0.206323
TA	1-dom-ref	5.24	Ra05:4273093_T/A	Ra05	4273093	7.4	0.206323
TA	1-dom-ref	5.24	Ra05:4273105_T/C	Ra05	4273105	7.4	0.206323
TA	1-dom-ref	5.24	Ra05:4273120_C/G	Ra05	4273120	7.4	0.206323
TA	1-dom-ref	5.24	Ra05:4273215_G/A	Ra05	4273215	7.4	0.206323
TA	1-dom-ref	5.24	Ra05:4273469_C/T	Ra05	4273469	7.4	0.206323
TA	1-dom-ref	5.24	Ra05:4273700_A/G	Ra05	4273700	7.26	0.204522
TA	1-dom-ref	5.24	Ra05:4273712_A/T	Ra05	4273712	7.4	0.206323
TA	1-dom-ref	5.24	Ra05:4273869_C/T	Ra05	4273869	7.26	0.204522
TA	1-dom-ref	5.24	Ra05:4273927_G/A	Ra05	4273927	7.26	0.204522
TA	1-dom-ref	5.24	Ra05:4274063_A/G	Ra05	4274063	7.95	0.214776
TA	1-dom-ref	5.24	Ra05:4274351_T/G	Ra05	4274351	6.85	0.193987
TA	1-dom-ref	5.24	Ra05:4274390_G/T	Ra05	4274390	7.26	0.204522
TA	1-dom-ref	5.24	Ra05:4274464_A/T	Ra05	4274464	7.26	0.204522
TA	1-dom-ref	5.24	Ra05:4274514_A/C	Ra05	4274514	7.26	0.204522
TA	1-dom-ref	5.24	Ra05:4274826_T/A	Ra05	4274826	7.26	0.204522
TA	1-dom-ref	5.24	Ra05:4275417_T/A	Ra05	4275417	6.5	0.182304
TA	1-dom-ref	5.24	Ra05:4275748_A/C	Ra05	4275748	7.26	0.204522
TA	1-dom-ref	5.24	Ra05:4276269_A/G	Ra05	4276269	7.26	0.204522
TA	1-dom-ref	5.24	Ra05:4276286_G/A	Ra05	4276286	7.26	0.204522
TA	1-dom-ref	5.24	Ra05:4445507_G/A	Ra05	4445507	7.4	0.206323
TA	1-dom-ref	5.24	Ra05:4445962_A/T	Ra05	4445962	7.26	0.204522
TA	1-dom-ref	5.24	Ra05:4445982_A/T	Ra05	4445982	7.4	0.206323
TA	1-dom-ref	5.24	Ra05:4446030_C/T	Ra05	4446030	7.26	0.204522
TA	1-dom-ref	5.24	Ra05:4446037_C/G	Ra05	4446037	7.26	0.204522
TA	1-dom-ref	5.24	Ra05:4446047_A/C	Ra05	4446047	7.86	0.208086
TA	1-dom-ref	5.24	Ra05:4446115_T/G	Ra05	4446115	6.65	0.196934
TA	1-dom-ref	5.24	Ra05:4446139_C/T	Ra05	4446139	7.26	0.204522
TA	1-dom-ref	5.24	Ra05:4446291_T/C	Ra05	4446291	7.26	0.204522
TA	1-dom-ref	5.24	Ra05:4446333_T/A	Ra05	4446333	7.26	0.204522
TA	1-dom-ref	5.24	Ra05:4446341_T/A	Ra05	4446341	7.26	0.204522
TA	1-dom-ref	5.24	Ra05:4446343_C/T	Ra05	4446343	7.26	0.204522
TA	1-dom-ref	5.24	Ra05:4446359_T/G	Ra05	4446359	7.26	0.204522
TA	1-dom-ref	5.24	Ra05:4446374_C/T	Ra05	4446374	7.4	0.206323
TA	1-dom-ref	5.24	Ra05:4446637_A/G	Ra05	4446637	7.26	0.204522
TA	1-dom-ref	5.24	Ra05:4446660_A/T	Ra05	4446660	7.4	0.206323
TA	1-dom-ref	5.24	Ra05:4447111_T/C	Ra05	4447111	7.43	0.20859
TA	1-dom-ref	5.24	Ra05:4447291_C/G	Ra05	4447291	7.26	0.204522
TA	1-dom-ref	5.24	Ra05:4447609_C/T	Ra05	4447609	7.26	0.204522
TA	1-dom-ref	5.24	Ra05:4447749_A/G	Ra05	4447749	7.4	0.206323
TA	1-dom-ref	5.24	Ra05:4448024_G/A	Ra05	4448024	6.79	0.198813
TA	1-dom-ref	5.24	Ra05:4448123_T/C	Ra05	4448123	8.01	0.20993
TA	1-dom-ref	5.24	Ra05:4448155_C/T	Ra05	4448155	8.01	0.20993
TA	1-dom-ref	5.24	Ra05:4448373_C/G	Ra05	4448373	7.26	0.204522
TA	1-dom-ref	5.24	Ra05:4448375_T/G	Ra05	4448375	7.26	0.204522
TA	1-dom-ref	5.24	Ra05:4448902_T/C	Ra05	4448902	7.4	0.206323
TA	1-dom-ref	5.24	Ra05:4450342_T/C	Ra05	4450342	7.4	0.206323
TA	1-dom-ref	5.24	Ra05:4450430_T/C	Ra05	4450430	7.4	0.206323
TA	1-dom-ref	5.24	Ra05:4451004_A/T	Ra05	4451004	7.4	0.209693
TA	1-dom-ref	5.24	Ra05:4451009_T/G	Ra05	4451009	7.4	0.206323
TA	1-dom-ref	5.24	Ra05:4451077_C/A	Ra05	4451077	7.14	0.202296
TA	1-dom-ref	5.24	Ra05:4451653_A/T	Ra05	4451653	7.4	0.209693
TA	1-dom-ref	5.24	Ra05:4451656_A/G	Ra05	4451656	7.4	0.209693
TA	1-dom-ref	5.24	Ra05:4451673_A/G	Ra05	4451673	7.4	0.206323
TA	1-dom-ref	5.24	Ra05:4452329_A/G	Ra05	4452329	7.4	0.206323
TA	1-dom-ref	5.24	Ra05:4452776_A/C	Ra05	4452776	7.4	0.206323
TA	1-dom-ref	5.24	Ra05:4601272_G/T	Ra05	4601272	7.26	0.204522
TA	1-dom-ref	5.24	Ra05:4601322_G/C	Ra05	4601322	7.26	0.204522
TA	1-dom-ref	5.24	Ra05:4601325_G/T	Ra05	4601325	6.49	0.187626
TA	1-dom-ref	5.24	Ra05:4601891_T/C	Ra05	4601891	7.26	0.204522
TA	1-dom-ref	5.24	Ra05:4601980_C/T	Ra05	4601980	7.26	0.204522
TA	1-dom-ref	5.24	Ra05:4602323_A/C	Ra05	4602323	7.26	0.204522
TA	1-dom-ref	5.24	Ra05:4602333_A/T	Ra05	4602333	7.26	0.204522
TA	1-dom-ref	5.24	Ra05:4602676_A/G	Ra05	4602676	7.4	0.206323
TA	1-dom-ref	5.24	Ra05:4602818_T/C	Ra05	4602818	7.4	0.206323
TA	1-dom-ref	5.24	Ra05:4610848_T/G	Ra05	4610848	7.15	0.198788
TA	1-dom-ref	5.24	Ra05:4611299_C/G	Ra05	4611299	7.26	0.204522
TA	1-dom-ref	5.24	Ra05:4611420_T/C	Ra05	4611420	7.26	0.204522
TA	1-dom-ref	5.24	Ra05:4611439_G/A	Ra05	4611439	7.26	0.204522
TA	1-dom-ref	5.24	Ra05:4611966_T/G	Ra05	4611966	6.8	0.201133
TA	1-dom-ref	5.24	Ra05:4611971_T/A	Ra05	4611971	6.7	0.197606
TA	1-dom-ref	5.24	Ra05:4612308_A/G	Ra05	4612308	6.14	0.18717
TA	1-dom-ref	5.24	Ra05:4846580_G/C	Ra05	4846580	7.29	0.204126
TA	1-dom-ref	5.24	Ra05:5050271_T/C	Ra05	5050271	6.79	0.190411
TA	1-dom-ref	5.24	Ra05:5050461_C/A	Ra05	5050461	7.25	0.19807
TA	1-dom-ref	5.24	Ra05:5050877_A/T	Ra05	5050877	7.26	0.204522
TA	1-dom-ref	5.24	Ra05:5050996_A/G	Ra05	5050996	6.67	0.200335
TA	1-dom-ref	5.24	Ra05:5051092_T/A	Ra05	5051092	6.25	0.193212
TA	1-dom-ref	5.24	Ra05:5051482_G/A	Ra05	5051482	7.26	0.204522
TA	1-dom-ref	5.24	Ra05:5052924_G/C	Ra05	5052924	7.86	0.208395
TA	1-dom-ref	5.24	Ra05:5053034_T/G	Ra05	5053034	7.52	0.210368
TA	1-dom-ref	5.24	Ra05:5054453_A/G	Ra05	5054453	7.38	0.212912
TA	1-dom-ref	5.24	Ra05:5054954_C/T	Ra05	5054954	7.4	0.206323
TA	1-dom-ref	5.24	Ra05:5055066_T/G	Ra05	5055066	7.4	0.206323
TA	1-dom-ref	5.24	Ra05:5055196_T/A	Ra05	5055196	7.4	0.209693
TA	1-dom-ref	5.24	Ra05:5366691_C/G	Ra05	5366691	7.26	0.204522
TA	1-dom-ref	5.24	Ra05:5369676_G/A	Ra05	5369676	7.16	0.197456
TA	1-dom-ref	5.24	Ra05:5563594_A/T	Ra05	5563594	7.4	0.206323
TA	1-dom-ref	5.24	Ra05:5563616_T/G	Ra05	5563616	7.4	0.206323
TA	1-dom-ref	5.24	Ra05:5564162_G/A	Ra05	5564162	7.55	0.204176
TA	1-dom-ref	5.24	Ra05:5564399_A/G	Ra05	5564399	7.4	0.206323
TA	1-dom-ref	5.24	Ra05:5564508_A/G	Ra05	5564508	7.4	0.209693
TA	1-dom-ref	5.24	Ra05:5564611_C/A	Ra05	5564611	7.4	0.206323
TA	1-dom-ref	5.24	Ra05:5902537_T/G	Ra05	5902537	6.1	0.187988
TA	1-dom-ref	5.24	Ra05:5904061_T/C	Ra05	5904061	6.22	0.189788
TA	1-dom-ref	5.24	Ra05:5904886_A/G	Ra05	5904886	6.22	0.189788
TA	1-dom-ref	5.24	Ra05:5904952_T/C	Ra05	5904952	6.22	0.189788
TA	1-dom-ref	5.24	Ra05:5906891_G/A	Ra05	5906891	6.1	0.187988
TA	1-dom-ref	5.24	Ra05:5907678_C/T	Ra05	5907678	6.1	0.187988
TA	1-dom-ref	5.24	Ra05:5907750_A/G	Ra05	5907750	6.1	0.187988
TA	1-dom-ref	5.24	Ra05:6148941_T/A	Ra05	6148941	6.1	0.187988
TA	1-dom-ref	5.24	Ra05:6149829_G/A	Ra05	6149829	6.31	0.193739
TA	1-dom-ref	5.24	Ra05:6614249_G/T	Ra05	6614249	5.3	0.175028
TA	1-dom-ref	5.24	Ra05:6614394_T/A	Ra05	6614394	5.3	0.175028
TA	1-dom-ref	5.24	Ra05:6615062_A/T	Ra05	6615062	5.41	0.176452
TA	1-dom-ref	5.24	Ra05:6615591_G/C	Ra05	6615591	5.3	0.175028
TA	1-dom-ref	5.24	Ra05:6646419_G/T	Ra05	6646419	5.3	0.175028
TA	1-dom-ref	5.24	Ra05:6646979_T/C	Ra05	6646979	5.3	0.175028
TA	1-dom-ref	5.24	Ra05:6647879_C/A	Ra05	6647879	5.3	0.175028
TA	1-dom-ref	5.24	Ra05:6648177_T/C	Ra05	6648177	5.3	0.175028
TA	1-dom-ref	5.24	Ra05:6648379_T/C	Ra05	6648379	5.3	0.175028
TA	1-dom-ref	5.24	Ra05:6648460_A/C	Ra05	6648460	5.3	0.175028
TA	1-dom-ref	5.24	Ra05:6649858_C/T	Ra05	6649858	5.3	0.175028
TA	1-dom-ref	5.24	Ra05:6816974_G/A	Ra05	6816974	5.33	0.173955

## Sheet: SupplementaryTable4
Supplementary Table 4: Significant marker-trait associations for soluble solids content (SSC), pH, and titratable acidity (TA) within each year discovered using genome-wide association analysis using additive and simplex dominance (1-dom-alt and 1-dom-ref) models of gene action. SSC and pH were measured in three years (2019-2021), while TA was measured only in 2019 and 2020.
trait	model	significance threshold	marker	chrom	position	score	effect
SSC_2019	1-dom-alt	4.91	Ra06:38791352_T/G	Ra06	38791352	6.1	-1.81475
SSC_2019	1-dom-alt	4.91	Ra06:38841002_G/T	Ra06	38841002	6.4	-1.75928
SSC_2019	1-dom-alt	4.91	Ra06:38854419_G/T	Ra06	38854419	5.6	-1.62814
SSC_2021	additive	5.31	Ra02:29585041_T/C	Ra02	29585041	5.52	-0.648775
SSC_2021	additive	5.31	Ra02:29858575_A/G	Ra02	29858575	5.48	-0.643003
SSC_2021	additive	5.31	Ra02:29889117_T/C	Ra02	29889117	5.75	-0.646944
SSC_2021	additive	5.31	Ra02:29934947_C/T	Ra02	29934947	5.83	-0.663607
SSC_2021	additive	5.31	Ra02:30284832_G/A	Ra02	30284832	5.35	0.770863
SSC_2021	additive	5.31	Ra02:30286928_T/G	Ra02	30286928	5.64	0.773474
SSC_2021	additive	5.31	Ra02:30294212_C/T	Ra02	30294212	5.4	-0.582799
SSC_2021	additive	5.31	Ra02:30497019_G/C	Ra02	30497019	6.1	-0.561675
SSC_2021	additive	5.31	Ra02:30497297_C/T	Ra02	30497297	6.46	-0.572207
SSC_2021	additive	5.31	Ra02:30497707_A/T	Ra02	30497707	6.44	-0.581928
SSC_2021	additive	5.31	Ra02:30497792_A/C	Ra02	30497792	5.95	-0.551538
SSC_2021	additive	5.31	Ra02:30503705_T/C	Ra02	30503705	6.08	0.672935
SSC_2021	additive	5.31	Ra02:30504273_G/T	Ra02	30504273	6.38	0.725601
SSC_2021	additive	5.31	Ra02:30507339_A/G	Ra02	30507339	6.01	0.677035
SSC_2021	additive	5.31	Ra02:30507353_T/C	Ra02	30507353	6.38	0.698385
SSC_2021	additive	5.31	Ra02:30508385_G/A	Ra02	30508385	5.65	0.672263
SSC_2021	additive	5.31	Ra02:30508413_G/T	Ra02	30508413	5.98	0.684447
SSC_2021	additive	5.31	Ra02:30508962_A/G	Ra02	30508962	6.58	0.739011
SSC_2021	additive	5.31	Ra02:30509090_C/A	Ra02	30509090	6.37	0.738742
SSC_2021	additive	5.31	Ra02:30509518_C/T	Ra02	30509518	6.07	0.715584
SSC_2021	additive	5.31	Ra02:30509522_G/A	Ra02	30509522	5.86	0.700677
SSC_2021	additive	5.31	Ra02:30702844_A/G	Ra02	30702844	5.66	0.554206
SSC_2021	1-dom-alt	4.59	Ra02:30292398_A/G	Ra02	30292398	4.82	-0.944796
SSC_2021	1-dom-alt	4.59	Ra02:30292600_G/A	Ra02	30292600	4.83	-0.945321
SSC_2021	1-dom-alt	4.59	Ra02:30292619_T/G	Ra02	30292619	4.82	-0.944796
SSC_2021	1-dom-ref	5.15	Ra02:30286928_T/G	Ra02	30286928	5.18	0.983904
SSC_2021	1-dom-ref	5.15	Ra02:30497933_C/T	Ra02	30497933	5.37	1.04987
SSC_2021	1-dom-ref	5.15	Ra02:30497979_G/T	Ra02	30497979	5.37	1.04987
SSC_2021	1-dom-ref	5.15	Ra02:30498048_T/C	Ra02	30498048	5.37	1.04987
SSC_2021	1-dom-ref	5.15	Ra02:30498059_T/G	Ra02	30498059	5.37	1.04987
SSC_2021	1-dom-ref	5.15	Ra02:30498115_T/G	Ra02	30498115	5.37	1.04987
SSC_2021	1-dom-ref	5.15	Ra02:30498155_G/A	Ra02	30498155	5.37	1.04987
SSC_2021	1-dom-ref	5.15	Ra02:30498443_G/T	Ra02	30498443	5.37	1.04987
SSC_2021	1-dom-ref	5.15	Ra02:30498939_C/A	Ra02	30498939	5.37	1.04987
SSC_2021	1-dom-ref	5.15	Ra02:30499671_A/G	Ra02	30499671	5.37	1.04987
SSC_2021	1-dom-ref	5.15	Ra02:30508943_A/C	Ra02	30508943	5.68	1.07437
SSC_2021	1-dom-ref	5.15	Ra02:30595841_C/T	Ra02	30595841	5.66	1.07591
SSC_2021	1-dom-ref	5.15	Ra02:30597291_T/C	Ra02	30597291	5.91	1.10177
SSC_2021	1-dom-ref	5.15	Ra02:30599711_C/T	Ra02	30599711	6.06	1.1
SSC_2021	1-dom-ref	5.15	Ra02:30601313_A/G	Ra02	30601313	5.66	1.07591
SSC_2021	1-dom-ref	5.15	Ra02:30601621_C/G	Ra02	30601621	5.45	1.04241
SSC_2021	1-dom-ref	5.15	Ra07:4684161_T/G	Ra07	4684161	5.16	1.03958
pH_2019	additive	5.36	Ra04:6584217_A/G	Ra04	6584217	5.38	-0.0815196
pH_2019	additive	5.36	Ra04:9519534_G/A	Ra04	9519534	5.69	0.116746
pH_2019	additive	5.36	Ra04:9519540_T/A	Ra04	9519540	5.73	0.114292
pH_2019	additive	5.36	Ra04:9519555_T/C	Ra04	9519555	5.49	0.116398
pH_2019	1-dom-alt	4.63	Ra04:7053836_T/A	Ra04	7053836	4.82	-0.107331
pH_2019	1-dom-ref	5.25	Ra04:6882957_A/G	Ra04	6882957	5.44	0.13409
pH_2019	1-dom-ref	5.25	Ra04:7021104_C/T	Ra04	7021104	5.29	0.128039
pH_2019	1-dom-ref	5.25	Ra04:9519534_G/A	Ra04	9519534	6.12	0.139759
pH_2019	1-dom-ref	5.25	Ra04:9519540_T/A	Ra04	9519540	6.25	0.140909
pH_2019	1-dom-ref	5.25	Ra04:9519555_T/C	Ra04	9519555	5.94	0.136853
pH_2019	1-dom-ref	5.25	Ra04:16663919_G/T	Ra04	16663919	6	0.133911
pH_2020	additive	5.5	Ra05:3384682_C/G	Ra05	3384682	5.87	-0.19944
pH_2020	additive	5.5	Ra05:3831027_A/C	Ra05	3831027	5.53	-0.213919
pH_2020	additive	5.5	Ra05:3832054_T/G	Ra05	3832054	6.77	-0.213858
pH_2020	additive	5.5	Ra05:3970314_T/G	Ra05	3970314	5.81	-0.211014
pH_2020	additive	5.5	Ra05:3970320_A/G	Ra05	3970320	5.7	-0.20347
pH_2020	additive	5.5	Ra05:3972939_G/C	Ra05	3972939	5.58	-0.219811
pH_2020	additive	5.5	Ra05:4262245_G/A	Ra05	4262245	5.68	-0.214988
pH_2020	additive	5.5	Ra05:4263648_G/T	Ra05	4263648	6.05	-0.214649
pH_2020	additive	5.5	Ra05:4264979_G/A	Ra05	4264979	5.8	-0.217863
pH_2020	additive	5.5	Ra05:4265064_A/T	Ra05	4265064	5.98	-0.21699
pH_2020	additive	5.5	Ra05:4273869_C/T	Ra05	4273869	5.83	-0.21723
pH_2020	additive	5.5	Ra05:4273927_G/A	Ra05	4273927	6.16	-0.216527
pH_2020	additive	5.5	Ra05:4274063_A/G	Ra05	4274063	6.26	-0.228357
pH_2020	additive	5.5	Ra05:4274351_T/G	Ra05	4274351	5.67	-0.213594
pH_2020	additive	5.5	Ra05:4274390_G/T	Ra05	4274390	5.76	-0.215567
pH_2020	additive	5.5	Ra05:4274464_A/T	Ra05	4274464	6.16	-0.216348
pH_2020	additive	5.5	Ra05:4274514_A/C	Ra05	4274514	6.15	-0.215648
pH_2020	additive	5.5	Ra05:4275748_A/C	Ra05	4275748	5.59	-0.214761
pH_2020	additive	5.5	Ra05:4276286_G/A	Ra05	4276286	5.62	-0.218186
pH_2020	additive	5.5	Ra05:4446030_C/T	Ra05	4446030	5.72	-0.217394
pH_2020	additive	5.5	Ra05:4446037_C/G	Ra05	4446037	5.76	-0.218124
pH_2020	additive	5.5	Ra05:4446047_A/C	Ra05	4446047	6.01	-0.220973
pH_2020	additive	5.5	Ra05:4447291_C/G	Ra05	4447291	5.5	-0.214267
pH_2020	additive	5.5	Ra05:4448123_T/C	Ra05	4448123	5.59	-0.201572
pH_2020	additive	5.5	Ra05:4448155_C/T	Ra05	4448155	5.63	-0.201874
pH_2020	additive	5.5	Ra05:4451009_T/G	Ra05	4451009	5.58	-0.202038
pH_2020	additive	5.5	Ra05:4452776_A/C	Ra05	4452776	5.83	-0.202393
pH_2020	additive	5.5	Ra05:4611439_G/A	Ra05	4611439	5.52	-0.213876
pH_2020	additive	5.5	Ra05:5052924_G/C	Ra05	5052924	5.56	-0.213794
pH_2020	additive	5.5	Ra05:5053034_T/G	Ra05	5053034	5.75	-0.219114
pH_2020	additive	5.5	Ra05:5054453_A/G	Ra05	5054453	5.54	-0.206033
pH_2020	additive	5.5	Ra05:6615591_G/C	Ra05	6615591	5.87	-0.213735
pH_2020	additive	5.5	Ra05:6816261_G/C	Ra05	6816261	5.93	-0.2091
pH_2020	additive	5.5	Ra05:6816272_A/G	Ra05	6816272	5.63	-0.210928
pH_2020	1-dom-alt	4.6	Ra05:5367829_A/G	Ra05	5367829	5.48	0.213308
pH_2020	1-dom-ref	5.5	Ra05:3972939_G/C	Ra05	3972939	5.84	-0.226155
pH_2020	1-dom-ref	5.5	Ra05:4274063_A/G	Ra05	4274063	6.64	-0.237158
pH_2020	1-dom-ref	5.5	Ra05:4446047_A/C	Ra05	4446047	6.15	-0.22155
pH_2020	1-dom-ref	5.5	Ra05:4448123_T/C	Ra05	4448123	6.15	-0.22155
pH_2020	1-dom-ref	5.5	Ra05:4448155_C/T	Ra05	4448155	6.15	-0.22155
pH_2020	1-dom-ref	5.5	Ra05:4846580_G/C	Ra05	4846580	5.51	-0.212886
pH_2020	1-dom-ref	5.5	Ra05:5052924_G/C	Ra05	5052924	5.54	-0.208921
pH_2020	1-dom-ref	5.5	Ra05:5053034_T/G	Ra05	5053034	5.71	-0.220183
pH_2021	additive	5.49	Ra05:3486974_G/C	Ra05	3486974	5.76	-0.20614
pH_2021	additive	5.49	Ra05:3970314_T/G	Ra05	3970314	5.83	-0.20451
pH_2021	additive	5.49	Ra05:3970320_A/G	Ra05	3970320	5.84	-0.200593
pH_2021	additive	5.49	Ra05:3971701_C/A	Ra05	3971701	5.51	-0.199157
pH_2021	additive	5.49	Ra05:3971739_A/C	Ra05	3971739	5.52	-0.204645
pH_2021	additive	5.49	Ra05:4263648_G/T	Ra05	4263648	5.64	-0.205596
pH_2021	additive	5.49	Ra05:4274063_A/G	Ra05	4274063	5.56	-0.213036
pH_2021	additive	5.49	Ra05:4445982_A/T	Ra05	4445982	5.51	-0.206963
pH_2021	additive	5.49	Ra05:4447111_T/C	Ra05	4447111	5.75	-0.210649
pH_2021	additive	5.49	Ra05:6816974_G/A	Ra05	6816974	5.53	-0.207071
pH_2021	additive	5.49	Ra06:10346339_A/G	Ra06	10346339	5.54	0.0942813
pH_2021	1-dom-ref	5.07	Ra05:3384682_C/G	Ra05	3384682	5.64	-0.210354
pH_2021	1-dom-ref	5.07	Ra05:3385334_A/T	Ra05	3385334	5.79	-0.219266
pH_2021	1-dom-ref	5.07	Ra05:3385939_G/A	Ra05	3385939	5.79	-0.219266
pH_2021	1-dom-ref	5.07	Ra05:3969662_T/G	Ra05	3969662	5.79	-0.219266
pH_2021	1-dom-ref	5.07	Ra05:3969817_C/T	Ra05	3969817	5.79	-0.219266
pH_2021	1-dom-ref	5.07	Ra05:3969862_G/T	Ra05	3969862	5.79	-0.219266
pH_2021	1-dom-ref	5.07	Ra05:3970030_G/A	Ra05	3970030	5.79	-0.219266
pH_2021	1-dom-ref	5.07	Ra05:3970252_A/G	Ra05	3970252	5.79	-0.219266
pH_2021	1-dom-ref	5.07	Ra05:3970314_T/G	Ra05	3970314	5.79	-0.219266
pH_2021	1-dom-ref	5.07	Ra05:3970320_A/G	Ra05	3970320	5.79	-0.219266
pH_2021	1-dom-ref	5.07	Ra05:3971654_A/G	Ra05	3971654	5.71	-0.213313
pH_2021	1-dom-ref	5.07	Ra05:3971701_C/A	Ra05	3971701	5.79	-0.219266
pH_2021	1-dom-ref	5.07	Ra05:3971739_A/C	Ra05	3971739	5.79	-0.219266
pH_2021	1-dom-ref	5.07	Ra05:3972426_A/G	Ra05	3972426	5.62	-0.216387
pH_2021	1-dom-ref	5.07	Ra05:3972939_G/C	Ra05	3972939	5.35	-0.212283
pH_2021	1-dom-ref	5.07	Ra05:4262620_T/G	Ra05	4262620	5.79	-0.219266
pH_2021	1-dom-ref	5.07	Ra05:4262765_T/C	Ra05	4262765	5.79	-0.219266
pH_2021	1-dom-ref	5.07	Ra05:4263113_C/A	Ra05	4263113	5.79	-0.219266
pH_2021	1-dom-ref	5.07	Ra05:4265272_C/T	Ra05	4265272	5.79	-0.219266
pH_2021	1-dom-ref	5.07	Ra05:4271969_T/C	Ra05	4271969	5.79	-0.219266
pH_2021	1-dom-ref	5.07	Ra05:4272353_C/T	Ra05	4272353	5.36	-0.210744
pH_2021	1-dom-ref	5.07	Ra05:4272425_A/G	Ra05	4272425	5.36	-0.210744
pH_2021	1-dom-ref	5.07	Ra05:4272541_G/A	Ra05	4272541	5.57	-0.208375
pH_2021	1-dom-ref	5.07	Ra05:4272543_G/A	Ra05	4272543	5.13	-0.199865
pH_2021	1-dom-ref	5.07	Ra05:4272636_G/T	Ra05	4272636	5.79	-0.219266
pH_2021	1-dom-ref	5.07	Ra05:4272637_A/T	Ra05	4272637	5.79	-0.219266
pH_2021	1-dom-ref	5.07	Ra05:4272812_A/G	Ra05	4272812	5.79	-0.219266
pH_2021	1-dom-ref	5.07	Ra05:4272828_G/A	Ra05	4272828	5.79	-0.219266
pH_2021	1-dom-ref	5.07	Ra05:4272843_T/G	Ra05	4272843	5.79	-0.219266
pH_2021	1-dom-ref	5.07	Ra05:4273021_G/C	Ra05	4273021	5.79	-0.219266
pH_2021	1-dom-ref	5.07	Ra05:4273093_T/A	Ra05	4273093	5.79	-0.219266
pH_2021	1-dom-ref	5.07	Ra05:4273105_T/C	Ra05	4273105	5.79	-0.219266
pH_2021	1-dom-ref	5.07	Ra05:4273120_C/G	Ra05	4273120	5.79	-0.219266
pH_2021	1-dom-ref	5.07	Ra05:4273215_G/A	Ra05	4273215	5.79	-0.219266
pH_2021	1-dom-ref	5.07	Ra05:4273469_C/T	Ra05	4273469	5.79	-0.219266
pH_2021	1-dom-ref	5.07	Ra05:4273712_A/T	Ra05	4273712	5.79	-0.219266
pH_2021	1-dom-ref	5.07	Ra05:4274063_A/G	Ra05	4274063	5.86	-0.220753
pH_2021	1-dom-ref	5.07	Ra05:4445507_G/A	Ra05	4445507	5.79	-0.219266
pH_2021	1-dom-ref	5.07	Ra05:4445982_A/T	Ra05	4445982	5.79	-0.219266
pH_2021	1-dom-ref	5.07	Ra05:4446374_C/T	Ra05	4446374	5.36	-0.210744
pH_2021	1-dom-ref	5.07	Ra05:4446660_A/T	Ra05	4446660	5.79	-0.219266
pH_2021	1-dom-ref	5.07	Ra05:4447111_T/C	Ra05	4447111	6.28	-0.230913
pH_2021	1-dom-ref	5.07	Ra05:4447749_A/G	Ra05	4447749	5.79	-0.219266
pH_2021	1-dom-ref	5.07	Ra05:4448123_T/C	Ra05	4448123	5.79	-0.219266
pH_2021	1-dom-ref	5.07	Ra05:4448155_C/T	Ra05	4448155	5.79	-0.219266
pH_2021	1-dom-ref	5.07	Ra05:4448902_T/C	Ra05	4448902	5.79	-0.219266
pH_2021	1-dom-ref	5.07	Ra05:4450342_T/C	Ra05	4450342	5.79	-0.219266
pH_2021	1-dom-ref	5.07	Ra05:4450430_T/C	Ra05	4450430	5.79	-0.219266
pH_2021	1-dom-ref	5.07	Ra05:4451009_T/G	Ra05	4451009	5.79	-0.219266
pH_2021	1-dom-ref	5.07	Ra05:4451673_A/G	Ra05	4451673	5.79	-0.219266
pH_2021	1-dom-ref	5.07	Ra05:4452329_A/G	Ra05	4452329	5.79	-0.219266
pH_2021	1-dom-ref	5.07	Ra05:4452776_A/C	Ra05	4452776	5.79	-0.219266
pH_2021	1-dom-ref	5.07	Ra05:4602676_A/G	Ra05	4602676	5.79	-0.219266
pH_2021	1-dom-ref	5.07	Ra05:4602818_T/C	Ra05	4602818	5.79	-0.219266
pH_2021	1-dom-ref	5.07	Ra05:4611971_T/A	Ra05	4611971	5.36	-0.214183
pH_2021	1-dom-ref	5.07	Ra05:5052924_G/C	Ra05	5052924	5.2	-0.20397
pH_2021	1-dom-ref	5.07	Ra05:5054954_C/T	Ra05	5054954	5.79	-0.219266
pH_2021	1-dom-ref	5.07	Ra05:5055066_T/G	Ra05	5055066	5.79	-0.219266
pH_2021	1-dom-ref	5.07	Ra05:5369676_G/A	Ra05	5369676	5.57	-0.208653
pH_2021	1-dom-ref	5.07	Ra05:5563594_A/T	Ra05	5563594	5.79	-0.219266
pH_2021	1-dom-ref	5.07	Ra05:5563616_T/G	Ra05	5563616	5.79	-0.219266
pH_2021	1-dom-ref	5.07	Ra05:5564162_G/A	Ra05	5564162	5.47	-0.207734
pH_2021	1-dom-ref	5.07	Ra05:5564399_A/G	Ra05	5564399	5.79	-0.219266
pH_2021	1-dom-ref	5.07	Ra05:5564611_C/A	Ra05	5564611	5.79	-0.219266
pH_2021	1-dom-ref	5.07	Ra05:5904061_T/C	Ra05	5904061	5.57	-0.215387
pH_2021	1-dom-ref	5.07	Ra05:5904886_A/G	Ra05	5904886	5.57	-0.215387
pH_2021	1-dom-ref	5.07	Ra05:5904952_T/C	Ra05	5904952	5.57	-0.215387
pH_2021	1-dom-ref	5.07	Ra05:6816974_G/A	Ra05	6816974	6.02	-0.225954
pH_2021	1-dom-ref	5.07	Ra05:7099037_C/T	Ra05	7099037	5.39	-0.213749
pH_2021	1-dom-ref	5.07	Ra05:7099214_T/C	Ra05	7099214	5.39	-0.213749
pH_2021	1-dom-ref	5.07	Ra05:7099246_T/G	Ra05	7099246	5.39	-0.213749
pH_2021	1-dom-ref	5.07	Ra05:7099409_T/C	Ra05	7099409	5.39	-0.213749
pH_2021	1-dom-ref	5.07	Ra05:7099993_A/G	Ra05	7099993	5.39	-0.213749
TA_2019	additive	5.37	Ra01:6867094_A/C	Ra01	6867094	5.52	0.168121
TA_2019	additive	5.37	Ra01:7054124_C/T	Ra01	7054124	5.72	0.165623
TA_2019	additive	5.37	Ra01:7055714_T/C	Ra01	7055714	6.14	0.170316
TA_2019	additive	5.37	Ra01:7056392_T/G	Ra01	7056392	5.7	0.141713
TA_2019	additive	5.37	Ra01:7059145_T/A	Ra01	7059145	6.02	0.171643
TA_2019	additive	5.37	Ra01:7059188_T/C	Ra01	7059188	6.36	0.176872
TA_2019	additive	5.37	Ra01:7059261_A/C	Ra01	7059261	5.49	0.161238
TA_2019	additive	5.37	Ra01:7059359_G/T	Ra01	7059359	6.08	0.172044
TA_2019	additive	5.37	Ra01:7059433_C/T	Ra01	7059433	5.84	0.173723
TA_2019	additive	5.37	Ra01:7059447_G/A	Ra01	7059447	5.93	0.169454
TA_2019	additive	5.37	Ra01:7059479_T/C	Ra01	7059479	6.17	0.174811
TA_2019	additive	5.37	Ra01:7059481_G/A	Ra01	7059481	6.14	0.175261
TA_2019	additive	5.37	Ra01:7059492_C/T	Ra01	7059492	6.27	0.175474
TA_2019	additive	5.37	Ra01:7059517_G/A	Ra01	7059517	5.77	0.166841
TA_2019	additive	5.37	Ra01:7059702_C/T	Ra01	7059702	5.53	0.158898
TA_2019	additive	5.37	Ra01:7059811_C/T	Ra01	7059811	6.27	0.17818
TA_2019	additive	5.37	Ra01:7061278_C/A	Ra01	7061278	7.72	0.177887
TA_2019	additive	5.37	Ra01:7064473_A/G	Ra01	7064473	6.18	0.166976
TA_2019	additive	5.37	Ra01:7064496_T/G	Ra01	7064496	6.17	0.166156
TA_2019	additive	5.37	Ra01:7066618_A/G	Ra01	7066618	5.74	0.151009
TA_2019	additive	5.37	Ra01:7074397_C/T	Ra01	7074397	6.19	0.172666
TA_2019	additive	5.37	Ra01:7074763_T/C	Ra01	7074763	5.72	0.161888
TA_2019	additive	5.37	Ra01:7077791_G/C	Ra01	7077791	5.59	0.158662
TA_2019	additive	5.37	Ra01:8925652_G/C	Ra01	8925652	5.7	0.149845
TA_2019	additive	5.37	Ra01:8926066_G/A	Ra01	8926066	5.86	0.1579
TA_2019	additive	5.37	Ra01:9771785_G/T	Ra01	9771785	5.63	0.156151
TA_2019	additive	5.37	Ra01:9827528_T/C	Ra01	9827528	5.42	0.155638
TA_2019	additive	5.37	Ra05:3969817_C/T	Ra05	3969817	5.66	0.188677
TA_2019	additive	5.37	Ra05:4262719_A/G	Ra05	4262719	5.4	0.189341
TA_2019	additive	5.37	Ra05:4262725_T/G	Ra05	4262725	5.4	0.181923
TA_2019	additive	5.37	Ra05:4264940_G/C	Ra05	4264940	5.39	0.195447
TA_2019	additive	5.37	Ra05:4273869_C/T	Ra05	4273869	5.39	0.193361
TA_2019	additive	5.37	Ra05:4273927_G/A	Ra05	4273927	5.43	0.188959
TA_2019	additive	5.37	Ra05:4274063_A/G	Ra05	4274063	5.62	0.198204
TA_2019	additive	5.37	Ra05:4274390_G/T	Ra05	4274390	5.47	0.194572
TA_2019	additive	5.37	Ra05:4274464_A/T	Ra05	4274464	5.42	0.188696
TA_2019	additive	5.37	Ra05:4274514_A/C	Ra05	4274514	5.42	0.188322
TA_2019	additive	5.37	Ra05:4446030_C/T	Ra05	4446030	5.47	0.196124
TA_2019	additive	5.37	Ra05:4446037_C/G	Ra05	4446037	5.48	0.196073
TA_2019	additive	5.37	Ra05:4446047_A/C	Ra05	4446047	5.63	0.196946
TA_2019	additive	5.37	Ra05:4448123_T/C	Ra05	4448123	5.65	0.192948
TA_2019	additive	5.37	Ra05:4448155_C/T	Ra05	4448155	5.69	0.193008
TA_2019	additive	5.37	Ra05:4601272_G/T	Ra05	4601272	5.38	0.185021
TA_2019	additive	5.37	Ra05:4601980_C/T	Ra05	4601980	5.51	0.180199
TA_2019	additive	5.37	Ra05:4602323_A/C	Ra05	4602323	5.41	0.185462
TA_2019	additive	5.37	Ra05:4602333_A/T	Ra05	4602333	5.44	0.185989
TA_2019	additive	5.37	Ra05:4602676_A/G	Ra05	4602676	5.4	0.171188
TA_2019	additive	5.37	Ra05:4611299_C/G	Ra05	4611299	5.39	0.18996
TA_2019	additive	5.37	Ra05:5052924_G/C	Ra05	5052924	5.56	0.198232
TA_2019	additive	5.37	Ra05:5366691_C/G	Ra05	5366691	5.4	0.190853
TA_2019	additive	5.37	Ra05:5563594_A/T	Ra05	5563594	5.47	0.176946
TA_2019	additive	5.37	Ra05:5563616_T/G	Ra05	5563616	5.47	0.176894
TA_2019	1-dom-alt	4.6	Ra05:5367829_A/G	Ra05	5367829	5.27	-0.193164
TA_2019	1-dom-ref	5.52	Ra01:7055714_T/C	Ra01	7055714	5.88	0.189078
TA_2019	1-dom-ref	5.52	Ra01:7056392_T/G	Ra01	7056392	6.66	0.1881
TA_2019	1-dom-ref	5.52	Ra01:7059145_T/A	Ra01	7059145	5.69	0.188937
TA_2019	1-dom-ref	5.52	Ra01:7059188_T/C	Ra01	7059188	5.88	0.189078
TA_2019	1-dom-ref	5.52	Ra01:7059359_G/T	Ra01	7059359	5.69	0.188937
TA_2019	1-dom-ref	5.52	Ra01:7059479_T/C	Ra01	7059479	5.69	0.188937
TA_2019	1-dom-ref	5.52	Ra01:7059481_G/A	Ra01	7059481	5.69	0.188937
TA_2019	1-dom-ref	5.52	Ra01:7059492_C/T	Ra01	7059492	5.74	0.184976
TA_2019	1-dom-ref	5.52	Ra01:7059811_C/T	Ra01	7059811	5.88	0.189078
TA_2019	1-dom-ref	5.52	Ra01:7061278_C/A	Ra01	7061278	7.06	0.204583
TA_2019	1-dom-ref	5.52	Ra01:7064473_A/G	Ra01	7064473	5.88	0.189078
TA_2019	1-dom-ref	5.52	Ra01:7064496_T/G	Ra01	7064496	5.88	0.189078
TA_2019	1-dom-ref	5.52	Ra01:7066618_A/G	Ra01	7066618	5.81	0.191016
TA_2019	1-dom-ref	5.52	Ra01:7074397_C/T	Ra01	7074397	5.88	0.189078
TA_2019	1-dom-ref	5.52	Ra01:7074763_T/C	Ra01	7074763	5.88	0.189078
TA_2019	1-dom-ref	5.52	Ra05:4274063_A/G	Ra05	4274063	5.84	0.202796
TA_2019	1-dom-ref	5.52	Ra05:4446047_A/C	Ra05	4446047	5.73	0.196631
TA_2019	1-dom-ref	5.52	Ra05:4448123_T/C	Ra05	4448123	5.67	0.192381
TA_2019	1-dom-ref	5.52	Ra05:4448155_C/T	Ra05	4448155	5.67	0.192381
TA_2019	1-dom-ref	5.52	Ra05:5050461_C/A	Ra05	5050461	5.6	0.189656
TA_2019	1-dom-ref	5.52	Ra05:5052924_G/C	Ra05	5052924	5.76	0.198182
TA_2020	additive	5.25	Ra05:3384682_C/G	Ra05	3384682	5.82	0.197238
TA_2020	additive	5.25	Ra05:3486905_T/C	Ra05	3486905	5.42	0.182912
TA_2020	additive	5.25	Ra05:3972359_G/A	Ra05	3972359	5.4	0.212674
TA_2020	additive	5.25	Ra05:4262698_G/C	Ra05	4262698	5.42	0.213449
TA_2020	additive	5.25	Ra05:4272543_G/A	Ra05	4272543	5.41	0.183809
TA_2020	additive	5.25	Ra05:4273869_C/T	Ra05	4273869	5.35	0.206653
TA_2020	additive	5.25	Ra05:4273927_G/A	Ra05	4273927	5.9	0.210333
TA_2020	additive	5.25	Ra05:4274464_A/T	Ra05	4274464	5.91	0.210401
TA_2020	additive	5.25	Ra05:4274514_A/C	Ra05	4274514	5.92	0.210015
TA_2020	additive	5.25	Ra05:4446047_A/C	Ra05	4446047	5.31	0.206004
TA_2020	additive	5.25	Ra05:4447111_T/C	Ra05	4447111	5.25	0.206779
TA_2020	additive	5.25	Ra05:4448155_C/T	Ra05	4448155	5.25	0.193752
TA_2020	additive	5.25	Ra05:4451653_A/T	Ra05	4451653	5.42	0.216411
TA_2020	additive	5.25	Ra05:4451656_A/G	Ra05	4451656	5.39	0.214309
TA_2020	additive	5.25	Ra05:4452776_A/C	Ra05	4452776	5.37	0.192982
TA_2020	additive	5.25	Ra05:5052924_G/C	Ra05	5052924	5.29	0.207234
TA_2020	additive	5.25	Ra05:5055196_T/A	Ra05	5055196	5.38	0.214124
TA_2020	additive	5.25	Ra05:5564508_A/G	Ra05	5564508	5.26	0.200885
TA_2020	additive	5.25	Ra05:6149829_G/A	Ra05	6149829	5.34	0.182884
TA_2020	additive	5.25	Ra05:6614249_G/T	Ra05	6614249	5.35	0.21353
TA_2020	additive	5.25	Ra05:6614394_T/A	Ra05	6614394	5.35	0.213492
TA_2020	additive	5.25	Ra05:6615591_G/C	Ra05	6615591	6.06	0.216533
TA_2020	additive	5.25	Ra05:6646419_G/T	Ra05	6646419	5.35	0.213534
TA_2020	additive	5.25	Ra05:6646979_T/C	Ra05	6646979	5.27	0.213074
TA_2020	additive	5.25	Ra05:6647879_C/A	Ra05	6647879	5.36	0.213564
TA_2020	additive	5.25	Ra05:6648177_T/C	Ra05	6648177	5.38	0.212866
TA_2020	additive	5.25	Ra05:6648379_T/C	Ra05	6648379	5.36	0.213366
TA_2020	additive	5.25	Ra05:6648460_A/C	Ra05	6648460	5.36	0.213122
TA_2020	additive	5.25	Ra05:6649858_C/T	Ra05	6649858	5.37	0.213642
TA_2020	additive	5.25	Ra05:6816261_G/C	Ra05	6816261	5.38	0.197681
TA_2020	additive	5.25	Ra05:6816974_G/A	Ra05	6816974	5.27	0.207868
TA_2020	additive	5.25	Ra05:16558922_G/A	Ra05	16558922	5.31	-0.115076
TA_2020	1-dom-alt	4.77	Ra05:5367829_A/G	Ra05	5367829	4.86	-0.199204
TA_2020	1-dom-ref	5.2	Ra05:3384682_C/G	Ra05	3384682	5.39	0.20721
TA_2020	1-dom-ref	5.2	Ra05:3486905_T/C	Ra05	3486905	5.35	0.207396
TA_2020	1-dom-ref	5.2	Ra05:3686355_G/C	Ra05	3686355	5.38	0.21414
TA_2020	1-dom-ref	5.2	Ra05:3972359_G/A	Ra05	3972359	5.38	0.21414
TA_2020	1-dom-ref	5.2	Ra05:4262698_G/C	Ra05	4262698	5.38	0.21414
TA_2020	1-dom-ref	5.2	Ra05:4446047_A/C	Ra05	4446047	5.43	0.206424
TA_2020	1-dom-ref	5.2	Ra05:4447111_T/C	Ra05	4447111	5.25	0.209838
TA_2020	1-dom-ref	5.2	Ra05:4448123_T/C	Ra05	4448123	5.43	0.206424
TA_2020	1-dom-ref	5.2	Ra05:4448155_C/T	Ra05	4448155	5.43	0.206424
TA_2020	1-dom-ref	5.2	Ra05:4451004_A/T	Ra05	4451004	5.38	0.21414
TA_2020	1-dom-ref	5.2	Ra05:4451653_A/T	Ra05	4451653	5.38	0.21414
TA_2020	1-dom-ref	5.2	Ra05:4451656_A/G	Ra05	4451656	5.38	0.21414
TA_2020	1-dom-ref	5.2	Ra05:4846580_G/C	Ra05	4846580	5.41	0.209762
TA_2020	1-dom-ref	5.2	Ra05:5050461_C/A	Ra05	5050461	5.22	0.197392
TA_2020	1-dom-ref	5.2	Ra05:5052924_G/C	Ra05	5052924	5.46	0.206349
TA_2020	1-dom-ref	5.2	Ra05:5055196_T/A	Ra05	5055196	5.38	0.21414
TA_2020	1-dom-ref	5.2	Ra05:5564508_A/G	Ra05	5564508	5.38	0.21414
TA_2020	1-dom-ref	5.2	Ra05:6149829_G/A	Ra05	6149829	5.35	0.213528
TA_2020	1-dom-ref	5.2	Ra05:6614249_G/T	Ra05	6614249	5.35	0.213528
TA_2020	1-dom-ref	5.2	Ra05:6614394_T/A	Ra05	6614394	5.35	0.213528
TA_2020	1-dom-ref	5.2	Ra05:6615062_A/T	Ra05	6615062	5.35	0.213528
TA_2020	1-dom-ref	5.2	Ra05:6615591_G/C	Ra05	6615591	5.35	0.213528
TA_2020	1-dom-ref	5.2	Ra05:6646419_G/T	Ra05	6646419	5.35	0.213528
TA_2020	1-dom-ref	5.2	Ra05:6646979_T/C	Ra05	6646979	5.35	0.213528
TA_2020	1-dom-ref	5.2	Ra05:6647879_C/A	Ra05	6647879	5.35	0.213528
TA_2020	1-dom-ref	5.2	Ra05:6648177_T/C	Ra05	6648177	5.35	0.213528
TA_2020	1-dom-ref	5.2	Ra05:6648379_T/C	Ra05	6648379	5.35	0.213528
TA_2020	1-dom-ref	5.2	Ra05:6648460_A/C	Ra05	6648460	5.35	0.213528
TA_2020	1-dom-ref	5.2	Ra05:6649858_C/T	Ra05	6649858	5.35	0.213528
TA_2020	1-dom-ref	5.2	Ra05:6816974_G/A	Ra05	6816974	5.21	0.208706
